# Supplementary material for: Insights into the strategy of micro-environmental adaptation: Transcriptomic analysis of two alvinocaridid shrimps at a hydrothermal vent
Source: PLoS One. 2020 Jan 10;15(1):e0227587. doi: 10.1371/journal.pone.0227587 (PMC6953826; doi:10.1371/journal.pone.0227587)
Supplement: S1 Table — (XLSX) [file pone.0227587.s005.xlsx]

## Sheet: S1 Table
S1 Table. Primer sets used in this work.
Gene ID*	Annotation	Forward (5'-3')	Reverse (5'-3')	Length (bp)
For qPCR
S50243_c1_g2	CUB-serine protease	CATGCGGCACAGTAAATCGG	CTATGGCCACTTGCCAAGGA	84
S22192_c0_g1	chitinase	GGAGAATGCGATGGCCTGAA	TGTCTCCTCCAGCAGGTTCT	76
S50789_c0_g2	glutamine synthetase	GATGACCTCTGGATGGCTCG	AGCACCATTCCAGTCACCTG	105
S54549_c0_g3	phosphoenolpyruvate carboxykinase	TCAGTTGGATGCCCACTTCC	ACCTCCATACCCTGAGCCAT	129
S54684_c1_g2	troponin T, skeletal muscle-like	AGAGGCGGAAGAAGGGAGAT	CTGCTTCCTCCACTCAGCAA	113
S36579_c0_g1	microsomal prostaglandin E synthase	ACTAGTCTCTTCCGGGCCTT	TCCCACCATGAAGGACATGC	96
A44071_c3_g4	CUB-serine protease	AAACTGGCAAACCGAGCAAC	GGACACTTGAGGTGAAGCCA	139
A46261_c1_g27	chitinase	GCTGCAATGTACGGTGACTG	TGCCATGCCGAGATAAGGAC	105
A43022_c0_g3	glutamine synthetase	GATGACCTCTGGATGGCTCG	AGCACCATTCCAGTCACCTG	105
A34890_c0_g1	phosphoenolpyruvate carboxykinase	GTTGCATGGCTGGTAGGACT	TCCCATCCTTGTCATGGTGC	137
A44170_c1_g2	troponin T, skeletal muscle	AGAGGCGGAAGAAGGGAGAT	CTGCTTCCTCCACTCAGCAA	113
A33001_c0_g1	microsomal prostaglandin E synthase	TTTCGTCAGCTTCGCCTTCT	GCTCTACATCAGCGTCTCCC	164
For gene amplification
S43407_c0_g2	trehalose 6-phosphate synthase 1c isoform	TCATTCCATGCCAGACCGTG	GAGGAACAGAGTCAGGGCAG	134
S44625_c0_g1	trehalose 6-phosphate synthase 1, partial	CCGATGGAGCATGGCTAGAG	GACAGATGGACGCTTCGCTA	83
S44625_c0_g2	trehalose 6-phosphate synthase 1	TGTGTACCGATGGAGCATGG	GCGCGCTTTGTGATAGATGG	100
S44974_c0_g1	trehalose-6-phosphate synthase	GTTGACTGCCTCCCAGATGA	GCAAGGTCAGGATGAGGAGC	173
S55571_c1_g1	trehalose-6-phosphate synthase	GTACTCTGGCACCCATTGCT	CTCTAGCCATGCTCCATCGG	305
S55571_c1_g4	trehalose-6-phosphate synthase	TAGCGAAGCGTCCATCTGTC	TGAGCATGGTCAACACAGCA	330
S55571_c2_g2	trehalose 6-phosphate synthase 1	GCCAGTTTGACAGTGAGTGC	AGGGGATGGACCGATACAGT	371
A46474_c1_g4	trehalose-6-phosphate synthase	TGCCAGATGAAACTCGCCAT	TCTAGGCCAAACAGACTGCG	466
*: S indicated the genes from S. leurokolos, and A indicated the genes from A. longirostris.
