# Supplementary material for: Insights into the strategy of micro-environmental adaptation: Transcriptomic analysis of two alvinocaridid shrimps at a hydrothermal vent
Source: PLoS One. 2020 Jan 10;15(1):e0227587. doi: 10.1371/journal.pone.0227587 (PMC6953826; doi:10.1371/journal.pone.0227587)
Supplement: S2 Table — (XLSX) [file pone.0227587.s006.xlsx]

## Sheet: S2 Table
S2 Table. Completeness estimation of transcriptome assemblies.
	A. longirostris	S. leurokolos
Total BUSCO groups searched	1066	1066
Complete BUSCOs	966 (90.7%)	955 (89.6%)
Complete and single-copy BUSCOs	555	610
Complete and duplicated BUSCOs	411	345
Fragmented BUSCOs	69 (6.5%)	81 (7.6%)
Missing BUSCOs	31 (2.8%)	30 (2.8%)
