# Supplementary material for: Insights into the strategy of micro-environmental adaptation: Transcriptomic analysis of two alvinocaridid shrimps at a hydrothermal vent
Source: PLoS One. 2020 Jan 10;15(1):e0227587. doi: 10.1371/journal.pone.0227587 (PMC6953826; doi:10.1371/journal.pone.0227587)
Supplement: S3 Table — (XLSX) [file pone.0227587.s007.xlsx]

## Sheet: S3 Table
S3 Table. List of the top 20% of highly expressed genes.
Alvinocaris longirostris			Shinkaicaris leurokolos
Gene ID	TPM	GO Annotation	Gene ID	TPM	GO Annotation
A10063_c0_g2	7.62		S101569_c0_g1	73.49
A10098_c0_g1	10.37	F:GO:0035091	S10419_c0_g2	4.51
A10175_c0_g1	12.63		S10500_c0_g1	318.63	F:GO:0004129; C:GO:0005751
A10640_c0_g2	9.8	F:GO:0030246	S10500_c0_g2	57.48	F:GO:0004129; C:GO:0005751
A10994_c0_g1	880.46	F:GO:0003774; F:GO:0005524; C:GO:0016459	S105323_c0_g1	4.05	F:GO:0003735; C:GO:0005840; P:GO:0006412
A11273_c1_g1	11.06	P:GO:0008152; F:GO:0016491	S10669_c0_g2	10.5
A11443_c0_g1	21.46	F:GO:0005524; C:GO:0005829; C:GO:0005925; P:GO:0010628; C:GO:0016020; F:GO:0016887; F:GO:0017022; C:GO:0030027; P:GO:0030049; C:GO:0030175; P:GO:0030240; C:GO:0031674; C:GO:0042643; P:GO:0043066; C:GO:0044297; P:GO:0045471; P:GO:0055003; P:GO:0055008; P:GO:0060048; C:GO:0070062; C:GO:0072562; P:GO:0090131	S10691_c0_g2	5.86	F:GO:0004408; C:GO:0005739
A11539_c0_g2	7.15	C:GO:0044424	S10707_c0_g1	5.62
A11720_c0_g1	261.2	P:GO:0002181; F:GO:0003735; C:GO:0022625; C:GO:0030687; F:GO:0070180	S10828_c0_g1	5.14	C:GO:0005861
A11894_c0_g2	7.84	C:GO:0016021	S10893_c0_g1	41.45	C:GO:0005615; P:GO:0007623; P:GO:0032504
A12243_c0_g1	6.61		S10900_c0_g1	6.87
A12248_c0_g1	13.92	P:GO:0000209; C:GO:0000790; F:GO:0005524; C:GO:0005737; P:GO:0006281; P:GO:0016574; F:GO:0016874; F:GO:0031625; C:GO:0033503; P:GO:0043161; F:GO:0061630	S10979_c0_g1	85.02	F:GO:0003735; C:GO:0005840; P:GO:0006412
A12248_c0_g2	14.52	P:GO:0000209; C:GO:0000790; F:GO:0005524; C:GO:0005737; P:GO:0006281; P:GO:0016574; F:GO:0016874; F:GO:0031625; C:GO:0033503; P:GO:0043161; F:GO:0061630	S10979_c0_g2	665.78	F:GO:0003735; C:GO:0005840; P:GO:0006412
A12405_c0_g2	223.88	F:GO:0004129; C:GO:0005751	S11892_c0_g1	11.85
A12483_c0_g2	48.01		S12387_c0_g1	8.03
A12489_c0_g1	10.03	P:GO:0006879; F:GO:0008199	S12399_c0_g1	787.9	P:GO:0002181; F:GO:0003735; P:GO:0006414; C:GO:0016020; C:GO:0022625; F:GO:0030295; C:GO:0030687; P:GO:0032147; F:GO:0070180
A12543_c0_g2	30.87	F:GO:0005525	S12399_c0_g2	778.16	P:GO:0002181; F:GO:0003735; P:GO:0006414; C:GO:0016020; C:GO:0022625; F:GO:0030295; C:GO:0030687; P:GO:0032147; F:GO:0070180
A12570_c0_g1	17.8	C:GO:0000178	S12622_c0_g1	247.82	F:GO:0003735; C:GO:0005840; P:GO:0006412
A12646_c0_g1	7.13	F:GO:0003824; P:GO:0009063	S12792_c0_g2	5.68	F:GO:0008083; P:GO:0040007
A12656_c0_g2	44.15	F:GO:0005524	S12935_c0_g1	50.48	F:GO:0000036; C:GO:0005739; P:GO:0006120; P:GO:0006633; P:GO:0010906; P:GO:0019233; F:GO:0031177
A12675_c0_g1	11.05	F:GO:0004672; F:GO:0005524; P:GO:0006468	S13325_c0_g1	6.21	F:GO:0005515; F:GO:0005524; C:GO:0005856; C:GO:0005886; C:GO:0005925; C:GO:0097433
A12922_c0_g1	15.4	F:GO:0008137; F:GO:0009055; C:GO:0016020	S13548_c0_g2	106.12	F:GO:0003743; C:GO:0005852
A12922_c0_g2	12.46	F:GO:0008137; F:GO:0009055; C:GO:0016020	S14127_c0_g2	4.62
A13166_c0_g1	6.52		S14383_c0_g1	93.51
A13261_c0_g1	10.81	F:GO:0016765	S14780_c0_g2	5.48	C:GO:0016020; C:GO:0016021
A13309_c0_g1	38.5	C:GO:0000276; F:GO:0015078; P:GO:0015986	S14918_c0_g1	740.68	F:GO:0003723
A13309_c0_g2	45.43	C:GO:0000276; F:GO:0015078; P:GO:0015986	S15660_c0_g1	57.91	F:GO:0030246
A13338_c0_g1	13.06		S15660_c0_g2	73.31	F:GO:0030246
A13387_c0_g2	10.28		S15747_c0_g2	8.89	F:GO:0008168; P:GO:0032259
A13510_c0_g1	15.2		S16395_c0_g1	4.93	F:GO:0003677
A13510_c0_g2	38.77		S16759_c0_g1	8.53	F:GO:0019825
A13799_c0_g2	8.04	F:GO:0000166; F:GO:0003676	S17281_c0_g1	55.05
A13911_c0_g1	7.37	F:GO:0003735; C:GO:0005840; P:GO:0006412	S17842_c0_g1	575.27	P:GO:0050789
A14065_c0_g2	8.05		S18054_c0_g1	19.86
A14465_c0_g2	10.81		S18072_c0_g1	10.53	F:GO:0003735; C:GO:0005840; P:GO:0006412
A14525_c0_g1	568.76	F:GO:0005215; P:GO:0006810; F:GO:0008289; P:GO:0009987; P:GO:0019082; P:GO:0050896	S18413_c0_g1	9.71
A1466_c0_g1	8.14	C:GO:0016020; C:GO:0016021; F:GO:0046872	S18578_c0_g1	51.73	P:GO:0000209; P:GO:0002119; F:GO:0004803; F:GO:0005524; C:GO:0005875; P:GO:0006313; P:GO:0006915; P:GO:0007140; P:GO:0007286; P:GO:0009792; P:GO:0016322; P:GO:0016477; F:GO:0016874; P:GO:0030718; P:GO:0031145; F:GO:0031625; P:GO:0031647; P:GO:0040035; P:GO:0045676; P:GO:0048132; P:GO:0051276; F:GO:0061630; F:GO:0061631
A14818_c0_g1	7.9	F:GO:0005515	S18969_c0_g1	516.5	P:GO:0000470; F:GO:0003723; F:GO:0003735; P:GO:0006412; C:GO:0022625
A14818_c0_g2	9.71	F:GO:0005515	S19052_c0_g1	20.99
A14829_c0_g1	25.1		S1915_c0_g1	9.93
A15084_c0_g1	39.13	F:GO:0003735; C:GO:0005840; P:GO:0006412	S19363_c0_g1	45.99	P:GO:0001895; F:GO:0005200; F:GO:0005524; C:GO:0005829; C:GO:0005886; C:GO:0005925; P:GO:0008217; P:GO:0009615; P:GO:0010628; P:GO:0014829; F:GO:0019901; C:GO:0030016; C:GO:0030027; C:GO:0030175; C:GO:0030485; F:GO:0031625; C:GO:0031941; C:GO:0035267; F:GO:0042802; C:GO:0043209; C:GO:0044297; P:GO:0045214; P:GO:0051086; C:GO:0070062; P:GO:0070527; P:GO:0072144; C:GO:0072562; P:GO:0090131; C:GO:00…
A15084_c0_g2	485.87	F:GO:0003735; C:GO:0005840; P:GO:0006412	S19426_c0_g1	5.9	F:GO:0008168; P:GO:0032259
A15152_c0_g1	9.19	P:GO:0008152; F:GO:0008168	S19429_c0_g1	207.25	C:GO:0000276; C:GO:0005811; C:GO:0016021; F:GO:0016887; P:GO:0046331
A15226_c0_g1	8.89	C:GO:0005643; F:GO:0017056; P:GO:0051169	S19469_c0_g1	47.61
A15246_c0_g1	6.52		S19569_c0_g2	5.89
A15655_c0_g1	837.15	C:GO:0005840	S19583_c0_g1	4.54	C:GO:0005840
A16015_c0_g1	6.28		S19645_c0_g1	16.55	C:GO:0000445; P:GO:0006397
A16548_c0_g1	693.44	F:GO:0003735; C:GO:0005840; P:GO:0006412	S19658_c0_g1	7.16
A17063_c0_g1	42.07	F:GO:0003857; P:GO:0006631; P:GO:0055114	S19796_c0_g1	119.2	C:GO:0005576; P:GO:0006030; F:GO:0008061
A17086_c0_g1	7.45		S19898_c0_g2	29.66
A17296_c0_g1	16.92	F:GO:0098519	S19898_c0_g3	8.27
A17325_c0_g1	18.59	P:GO:0001522; P:GO:0042254	S19972_c0_g1	9.34	F:GO:0004346; C:GO:0005783; P:GO:0016311; C:GO:0044425
A17371_c0_g1	8.35	F:GO:0003676	S19972_c0_g2	6.49	F:GO:0004346; C:GO:0016020; P:GO:0016311; P:GO:0071704
A17406_c0_g1	28.14	F:GO:0003924	S20170_c0_g1	33.94	P:GO:0001731; F:GO:0003743; C:GO:0005852; P:GO:0006446; C:GO:0016282; C:GO:0033290; F:GO:0043022
A17434_c0_g1	33.05	F:GO:0030246	S20170_c0_g2	30.51	P:GO:0001731; F:GO:0003743; C:GO:0005852; P:GO:0006446; C:GO:0016282; C:GO:0033290; F:GO:0043022
A17454_c0_g1	348.99	C:GO:0005576; F:GO:0030414	S20265_c0_g1	18.92	F:GO:0004861; C:GO:0005634; P:GO:0007050
A17454_c0_g2	199.99	C:GO:0005576; F:GO:0030414	S20300_c0_g1	23.17	C:GO:0016020; C:GO:0016021
A17528_c0_g1	7.29	F:GO:0005525	S20366_c0_g1	4.04	F:GO:0000166; F:GO:0003676
A17540_c0_g1	29.37		S20396_c0_g1	4.22	F:GO:0046872
A17746_c0_g1	255.7	F:GO:0004129	S20463_c0_g1	75.2	C:GO:0016020; C:GO:0016021
A17758_c0_g1	59.5	C:GO:0000243; P:GO:0000245; P:GO:0000387; F:GO:0003723; C:GO:0005682; C:GO:0005685; C:GO:0005686; C:GO:0005687; C:GO:0005689; C:GO:0019013; C:GO:0034715; C:GO:0034719; C:GO:0071010; C:GO:0071011; C:GO:0071013; C:GO:0097526	S20463_c0_g2	98.77	C:GO:0016020; C:GO:0016021
A17771_c0_g1	73.87	F:GO:0004601; P:GO:0006979; F:GO:0020037; C:GO:0042600; P:GO:0055114; P:GO:0098869	S20544_c0_g1	13.14	C:GO:0005747
A17883_c0_g1	1174.19	F:GO:0003735; C:GO:0005840; P:GO:0006412	S20587_c0_g1	11.69	F:GO:0003677
A17989_c0_g1	27.66	C:GO:0016020	S20612_c0_g1	17.12	F:GO:0008201; C:GO:0016021; F:GO:0046914
A18005_c0_g1	8.92		S20703_c0_g1	5.11	F:GO:0019825
A18078_c0_g1	6.57	F:GO:0004252; P:GO:0006508; F:GO:0008233; F:GO:0008236; F:GO:0016787	S20824_c0_g1	4.09
A18131_c0_g2	68.65	F:GO:0003723; P:GO:0006364; P:GO:0008033; F:GO:0008168	S20991_c0_g1	23.11	F:GO:0005525; P:GO:0007264
A18214_c0_g1	22.56	F:GO:0003676	S21034_c0_g1	75.48	C:GO:0005576; P:GO:0010466; F:GO:0030414
A18246_c0_g1	8.88	P:GO:0006368; P:GO:0016570; C:GO:0016593	S21059_c0_g1	8.23
A18354_c0_g1	67.93		S21514_c0_g1	10.3	F:GO:0005524
A18367_c0_g1	9.81		S21631_c0_g1	584.73	P:GO:0006518; P:GO:0010467; C:GO:0043229; P:GO:0044267; C:GO:0044444; C:GO:1990904
A18506_c0_g1	16.58	F:GO:0003723; C:GO:0005634; P:GO:0042255	S21710_c0_g1	40.52	C:GO:0016020
A18627_c0_g1	6.19	F:GO:0003677; P:GO:0006355; F:GO:0046983	S21718_c0_g1	4.09	F:GO:0004499; F:GO:0050660; F:GO:0050661; P:GO:0055114
A18693_c0_g2	13.27		S21735_c0_g2	584.17	F:GO:0003735; C:GO:0005840; P:GO:0006414
A18693_c0_g3	14.24		S21743_c0_g1	4.06
A18720_c0_g1	8.35	C:GO:0016020; C:GO:0016021	S21975_c0_g1	10.05	F:GO:0008080
A1882_c0_g1	6.57		S22068_c0_g1	67.15	C:GO:0005576; P:GO:0006030; F:GO:0008061
A18891_c0_g1	10.64	C:GO:0005763	S22192_c0_g1	94.23	F:GO:0004553; P:GO:0006030
A1896_c0_g1	64.95	P:GO:0006511	S22263_c0_g1	512.15	F:GO:0003735; C:GO:0005840; P:GO:0006412; F:GO:0019843
A19006_c0_g1	69.2	F:GO:0015078; C:GO:0033177; P:GO:1902600	S2227_c0_g1	9.5	F:GO:0005524
A19035_c0_g1	20.95		S2247_c0_g1	21.34
A19084_c0_g1	70.27		S2247_c1_g2	17.02
A19084_c0_g2	11.37		S2251_c0_g1	12.8	C:GO:0019013; C:GO:1990904
A19142_c0_g1	6.98		S22518_c0_g1	13.31
A19154_c0_g1	61.25	C:GO:0005750; P:GO:0006122	S22617_c0_g1	6.03
A19170_c0_g1	751.49	F:GO:0003735; C:GO:0005840; P:GO:0006412	S22668_c0_g1	19.98	C:GO:0005956; F:GO:0019887
A19170_c0_g2	10.68	F:GO:0003735; C:GO:0005840; P:GO:0006412	S22668_c0_g2	22.83	C:GO:0005956; F:GO:0019887
A19195_c0_g1	716.77	F:GO:0003735; C:GO:0005840; P:GO:0006412	S22707_c0_g1	18.36
A19255_c0_g1	20.1	C:GO:0005885; P:GO:0034314	S22727_c0_g1	10.72	F:GO:0003924; F:GO:0004871; P:GO:0007186; F:GO:0019001; F:GO:0031683
A19255_c0_g2	19.29	C:GO:0005885; P:GO:0034314	S2274_c0_g1	79.36	F:GO:0005515
A19291_c0_g1	196.35	C:GO:0000276; F:GO:0015078; P:GO:0015986	S22854_c0_g1	46.05	F:GO:0003676
A19307_c0_g1	10.16	F:GO:0005506; C:GO:0005739; F:GO:0008270; F:GO:0008336; F:GO:0016491; P:GO:0045329; P:GO:0055114; C:GO:0070062	S22942_c0_g1	18.14
A19308_c0_g1	16.63	F:GO:0016301	S22973_c0_g1	10.14	C:GO:0005840
A1950_c0_g1	109.41	F:GO:0005524	S23136_c0_g1	19.25
A19532_c0_g2	11.92		S23178_c0_g1	13.69
A19548_c0_g1	9.48		S23215_c0_g1	6.06
A19649_c0_g1	6.11	F:GO:0003824; P:GO:0008152	S23243_c0_g1	5.05
A19686_c0_g1	7.61		S23365_c0_g1	7.4	P:GO:0006457; C:GO:0016020; F:GO:0051082
A19705_c0_g1	634.52	F:GO:0003723; F:GO:0003735; C:GO:0005840; P:GO:0006412	S23430_c0_g1	803.53	C:GO:0016020; C:GO:0016021
A20008_c0_g1	12.55		S23553_c0_g1	6.51	C:GO:0016020; C:GO:0016021
A20008_c0_g2	22.18	F:GO:0008270	S23582_c0_g1	4.7	C:GO:0016020; C:GO:0016021
A20093_c0_g1	40.49		S23739_c0_g2	9.63	F:GO:0003674; C:GO:0005575; P:GO:0008150
A20247_c0_g1	13.73		S23750_c0_g2	11.8	P:GO:0019079; P:GO:0043154; C:GO:0071986
A2044_c0_g1	922.72	F:GO:0003735; C:GO:0005840; P:GO:0006412	S23813_c0_g1	370.61	F:GO:0003735; C:GO:0005840; P:GO:0006412
A20441_c0_g1	81.28		S23813_c0_g3	356.89	F:GO:0003735; C:GO:0005840; P:GO:0006412
A20502_c0_g1	13.79	F:GO:0030246	S23984_c0_g1	17.95	P:GO:0000154; C:GO:0005739; F:GO:0008649; C:GO:0016021; P:GO:0032259
A20502_c0_g2	30.89	F:GO:0030246	S23984_c0_g2	17.96	P:GO:0000154; C:GO:0005739; F:GO:0008649; C:GO:0016021; P:GO:0032259
A20549_c0_g1	15.82	F:GO:0030246	S24007_c0_g1	4.47	C:GO:0000123; F:GO:0003713; F:GO:0004402; P:GO:0006355; P:GO:0016573
A20559_c0_g1	7.46	F:GO:0003824; F:GO:0004957; C:GO:0005654; C:GO:0005737; P:GO:0006693; P:GO:0007179; P:GO:0007186; P:GO:0007567; C:GO:0016020; C:GO:0016021; C:GO:0016323; F:GO:0016404; F:GO:0016491; P:GO:0045786; F:GO:0051287; P:GO:0055114; C:GO:0070062; F:GO:0070403; P:GO:0097070	S24205_c0_g1	7.27	F:GO:0008270
A20626_c0_g2	6.03	F:GO:0003735; C:GO:0005840; P:GO:0006412; F:GO:0008097	S24244_c0_g1	4.83
A20636_c0_g1	14.18	C:GO:0005737	S24244_c0_g2	6.49
A20764_c0_g1	54.02		S24357_c0_g1	21.19	F:GO:0005515
A20846_c1_g1	18.61	C:GO:0016021	S24413_c0_g1	4.2
A20860_c0_g1	264.36	F:GO:0003723; F:GO:0003735; P:GO:0006412; C:GO:0016020; C:GO:0022627; C:GO:0070062	S24485_c0_g1	14.92	F:GO:0004222; P:GO:0006508; F:GO:0008233; F:GO:0008237; F:GO:0008270; F:GO:0016787; F:GO:0046872
A20860_c0_g2	397.54	F:GO:0003723; F:GO:0003735; P:GO:0006412; C:GO:0016020; C:GO:0022627; C:GO:0070062	S24557_c0_g1	83.75	F:GO:0005524
A20860_c0_g3	193.19	F:GO:0003723; F:GO:0003735; P:GO:0006412; C:GO:0016020; C:GO:0022627; C:GO:0070062	S24656_c0_g2	34.37
A20897_c0_g2	39.55	F:GO:0005515	S24715_c0_g1	5.36
A20976_c0_g2	6.12		S24900_c0_g1	23.78	F:GO:0003824; P:GO:0008152; F:GO:0008484; C:GO:0016020; C:GO:0016021
A20977_c0_g1	10.51	F:GO:0005515	S24915_c0_g1	5.39
A20990_c0_g2	10.66		S24969_c0_g1	124.43
A21101_c0_g1	92.31	F:GO:0005515	S25001_c0_g2	4.9	F:GO:0003774; F:GO:0005524; C:GO:0016459
A21109_c0_g1	23.41		S25025_c0_g1	74.59
A21112_c0_g1	22.92	C:GO:0005789; C:GO:0016021	S25033_c0_g1	23.76
A21112_c0_g2	27.85	C:GO:0005789; C:GO:0016021	S25110_c0_g1	6.35	P:GO:0007165
A21248_c0_g1	6.49	F:GO:0005525	S25178_c0_g1	23.27	F:GO:0008270
A21329_c0_g1	32.26	F:GO:0005509	S25366_c0_g1	28.5	F:GO:0003743; F:GO:0005515; P:GO:0006413
A21349_c0_g1	17.18	F:GO:0003824	S25457_c0_g1	6.87
A21399_c0_g1	14.12	C:GO:0005622; P:GO:0006810	S25698_c0_g2	6.05	C:GO:0016020; C:GO:0016021
A21404_c0_g1	43.48	P:GO:0000045; C:GO:0000421; P:GO:0000422; C:GO:0005829; P:GO:0006995; F:GO:0008017; F:GO:0008429; F:GO:0031625	S25709_c0_g1	8.67
A21426_c0_g1	25.69	C:GO:0005743; F:GO:0008137; P:GO:0042773	S25776_c0_g1	1915.83
A21570_c0_g1	39.05	F:GO:0004222; F:GO:0005509; C:GO:0005737; C:GO:0005768; C:GO:0005783; C:GO:0005794; C:GO:0005903; C:GO:0005905; P:GO:0006508; P:GO:0006898; F:GO:0008233; F:GO:0008237; F:GO:0008270; C:GO:0016020; C:GO:0016324; F:GO:0016787; C:GO:0030139; F:GO:0038023; F:GO:0042803; P:GO:0042953; C:GO:0045177; F:GO:0046872; C:GO:0070062	S25814_c0_g1	39.11
A21570_c0_g2	31.82	F:GO:0004222; F:GO:0005509; C:GO:0005737; C:GO:0005768; C:GO:0005783; C:GO:0005794; C:GO:0005903; C:GO:0005905; P:GO:0006508; P:GO:0006898; F:GO:0008233; F:GO:0008237; F:GO:0008270; C:GO:0016020; C:GO:0016324; F:GO:0016787; C:GO:0030139; F:GO:0038023; F:GO:0042803; P:GO:0042953; C:GO:0045177; F:GO:0046872; C:GO:0070062	S26261_c0_g1	18.38	C:GO:0000786; F:GO:0003677; F:GO:0005201; P:GO:0006334; C:GO:0016020; C:GO:0016021; P:GO:0022008; C:GO:0031012
A21577_c0_g1	16.43	F:GO:0030246	S26421_c0_g1	586.35
A22034_c1_g1	9.99		S26465_c0_g1	5.94	F:GO:0005524; C:GO:0016020; F:GO:0016773
A22130_c0_g1	370.5	F:GO:0003735; C:GO:0005840; P:GO:0006414	S26471_c0_g1	14.56	F:GO:0016301
A22376_c0_g1	6.45		S26557_c0_g1	666.36	F:GO:0003735; C:GO:0005840; P:GO:0006412
A22536_c0_g1	7.74	C:GO:0005840	S26782_c0_g1	8.82	C:GO:0000151; C:GO:0000974; F:GO:0001664; F:GO:0001786; F:GO:0005524; C:GO:0005681; C:GO:0005730; C:GO:0005770; C:GO:0005829; C:GO:0005886; C:GO:0005925; F:GO:0023026; F:GO:0031072; F:GO:0031625; P:GO:0031647; P:GO:0042026; C:GO:0042470; F:GO:0042623; C:GO:0043209; P:GO:0045892; P:GO:0046034; P:GO:0048026; F:GO:0051082; P:GO:0051085; P:GO:0051726; F:GO:0055131; P:GO:0061738; C:GO:0070062; P:GO:00…
A22659_c0_g1	14.45	F:GO:0042302	S26895_c0_g1	4.4
A22674_c0_g1	793.54	F:GO:0003735; C:GO:0005840; P:GO:0006412	S26914_c0_g1	12.61
A22733_c0_g2	25.86	C:GO:0000445; P:GO:0006397	S27318_c0_g1	246.83	F:GO:0004129
A22809_c0_g1	9.13	C:GO:0005576; P:GO:0006030; F:GO:0008061	S27337_c0_g1	4.46	F:GO:0003824; F:GO:0004553; P:GO:0005975; P:GO:0006508; F:GO:0008237; C:GO:0016020; C:GO:0016021; F:GO:0030246
A22817_c0_g1	35.38		S27515_c0_g1	62.23	F:GO:0003779; C:GO:0005622
A22845_c0_g1	13.38	F:GO:0034597; P:GO:0046856	S27572_c0_g1	84.32
A22851_c0_g1	41.45	F:GO:0005515	S27607_c0_g1	8.56	F:GO:0030246
A22925_c0_g1	6.76	F:GO:0004866; C:GO:0005576; C:GO:0005615; P:GO:0010951; C:GO:0016020; C:GO:0016021	S27711_c0_g1	24.76	F:GO:0003774; F:GO:0005524; C:GO:0016459
A22940_c0_g2	8.86		S27724_c0_g1	16.66	F:GO:0003676
A22999_c0_g1	16.88	P:GO:0000398; F:GO:0003723; C:GO:0005732; C:GO:0019013	S27740_c0_g1	4.21
A23007_c0_g1	668.29	F:GO:0003735; C:GO:0005840; P:GO:0006412	S27834_c0_g1	745.94	F:GO:0003735; C:GO:0005840; P:GO:0006412
A23012_c0_g1	10.53	C:GO:0043227; C:GO:0043229	S27891_c0_g1	10.55
A23243_c0_g1	29.4	C:GO:0005634; C:GO:0005829; C:GO:0008541; P:GO:0043161; P:GO:0043248	S28005_c0_g1	27.2
A23282_c0_g1	59.74	F:GO:0030246	S28060_c0_g1	5.17
A23418_c0_g1	13.44	F:GO:0003700; P:GO:0006355; F:GO:0043565	S28060_c0_g2	6.11
A23500_c0_g1	535.01	F:GO:0003723; F:GO:0003735; P:GO:0006412; C:GO:0022625	S28183_c0_g2	6.46
A23549_c0_g1	7.79		S28221_c0_g1	5.81
A23665_c0_g1	26.94	P:GO:0001558; F:GO:0005520; C:GO:0005576	S28251_c0_g1	21.13	F:GO:0005506; F:GO:0016705; F:GO:0020037; P:GO:0055114
A23667_c0_g1	27.42		S28353_c0_g1	670.57	F:GO:0003735; C:GO:0005840; P:GO:0006412
A23673_c0_g1	9.36	C:GO:0005615	S28553_c1_g1	88.28	F:GO:0004452; F:GO:0005524; P:GO:0008299; F:GO:0016787
A23701_c0_g1	94.07	F:GO:0004601; F:GO:0020037; P:GO:0055114	S28568_c0_g1	4.45
A23725_c0_g1	74.92	F:GO:0005515; C:GO:0005634; C:GO:0005737; P:GO:0006606; F:GO:0008565	S28611_c0_g2	13.29	C:GO:0005576; C:GO:0005618; P:GO:0009405; C:GO:0016020; F:GO:0019864; F:GO:0019865
A23758_c0_g2	15.69		S28643_c0_g1	10.55
A23871_c0_g1	7.77	F:GO:0004672; P:GO:0016310; C:GO:0044424; P:GO:0048518	S28669_c0_g2	5.92	F:GO:0003676
A23879_c0_g2	10.46	F:GO:0046872	S28669_c0_g3	8.8	F:GO:0003676
A23898_c0_g1	12.04	F:GO:0005515	S28684_c0_g2	10.44	F:GO:0003735; C:GO:0005840; P:GO:0006412
A23898_c0_g3	12.54	F:GO:0005515; C:GO:0005634; C:GO:0005737	S29124_c0_g1	14.63	F:GO:0003774; F:GO:0005524; C:GO:0016459
A23917_c0_g1	99.82	P:GO:0006406; C:GO:0008541; P:GO:0043248	S29124_c0_g2	11.9	F:GO:0003774; F:GO:0005524; C:GO:0016459
A23932_c0_g1	146.91	F:GO:0019904	S29322_c0_g1	7.24
A23948_c0_g1	57.17	P:GO:0006810; C:GO:0016021	S29330_c0_g1	51.35	C:GO:0000786; F:GO:0003677; C:GO:0005634; P:GO:0006334
A23990_c0_g1	113.58		S29330_c0_g2	55.17	C:GO:0000786; F:GO:0003677; C:GO:0005634; P:GO:0006334
A24005_c0_g1	9.01	F:GO:0000166; F:GO:0004176; C:GO:0005782; P:GO:0006515; P:GO:0006625; F:GO:0008236; P:GO:0016485	S29338_c0_g1	24.1	F:GO:0005515
A24087_c0_g1	1389.49	F:GO:0003746; F:GO:0003924; F:GO:0005525; C:GO:0005737; P:GO:0006414	S29498_c0_g1	5.63	F:GO:0000287; P:GO:0002939; C:GO:0005829; F:GO:0042802; F:GO:0052906
A24102_c0_g1	6.28		S2953_c0_g1	4.48	F:GO:0000166; F:GO:0005215; F:GO:0005524; P:GO:0006810; C:GO:0016020; C:GO:0016021; F:GO:0016887; F:GO:0042626; P:GO:0055085
A24142_c0_g1	92.96	P:GO:0008380; C:GO:0019013; C:GO:0030532	S29541_c0_g1	14.33
A24146_c0_g1	22.21	F:GO:0005515	S29699_c0_g1	5.58	C:GO:0005576; F:GO:0030414
A24152_c0_g1	21.69	C:GO:0016020; C:GO:0016021	S29704_c0_g1	6.43	C:GO:0016020
A24185_c0_g1	10.21	C:GO:0016021; F:GO:0016765	S29783_c0_g1	65.19	F:GO:0004298; C:GO:0005839; P:GO:0051603
A24186_c0_g4	52.85	F:GO:0005524; P:GO:0006457; F:GO:0051082	S29905_c0_g1	52.37	P:GO:0034220
A24197_c0_g1	42.65		S29922_c0_g1	27.28
A24232_c0_g1	8.14		S29944_c0_g1	32.21	C:GO:0005576; P:GO:0010466; F:GO:0030414
A24232_c0_g2	6.28		S29956_c0_g1	4.03	P:GO:0008152; F:GO:0016787
A24273_c0_g2	6.64		S29973_c0_g1	14.59
A24302_c0_g1	10.49	F:GO:0003676	S29988_c0_g1	7.37	C:GO:0016020
A24332_c0_g1	9.03		S30076_c0_g1	848.19	F:GO:0003735; C:GO:0005840; P:GO:0006412
A24343_c0_g1	38.49	F:GO:0008270	S30080_c0_g1	5.29	F:GO:0003735; C:GO:0005840; P:GO:0006412
A24348_c0_g1	12.87	F:GO:0003678; F:GO:0005524	S30086_c0_g2	6.67	F:GO:0003723; C:GO:0005634; P:GO:0042255
A24389_c0_g1	6.1		S30105_c0_g1	188.34
A24390_c0_g1	10.25	F:GO:0005515	S30125_c0_g1	145.04	F:GO:0004252; P:GO:0006508
A24406_c0_g1	6.88	F:GO:0004386	S30184_c0_g1	5.72
A24462_c0_g1	20.4	F:GO:0016787	S30239_c0_g2	4.31	F:GO:0003676
A24467_c0_g1	26.06	F:GO:0005525; P:GO:0007264	S30252_c0_g1	4.45	F:GO:0005509
A24507_c0_g1	45.07	C:GO:0005739; F:GO:0008137	S30267_c0_g2	4.07	P:GO:0006629
A24511_c0_g1	12.02		S30270_c0_g1	740.94	F:GO:0003735; C:GO:0005840; P:GO:0006412
A24558_c0_g1	31.04	F:GO:0019901	S30488_c0_g1	795.63	F:GO:0003735; C:GO:0005840; P:GO:0006412
A24588_c0_g1	41.71	P:GO:0000154; F:GO:0030515; C:GO:0031428; C:GO:0032040	S30517_c0_g1	77.39
A24627_c0_g1	28.24		S30561_c0_g1	4.73
A24794_c0_g1	65.06	F:GO:0004298; C:GO:0005839; P:GO:0051603	S30631_c0_g1	50.3	F:GO:0003796
A24861_c0_g1	6.36	F:GO:0008270	S30711_c0_g1	795.27	F:GO:0003735; C:GO:0005840; P:GO:0006412
A24942_c0_g1	16.98	C:GO:0005634; F:GO:0008270	S30741_c0_g1	4.63	F:GO:0005184; C:GO:0005576; P:GO:0005975
A24944_c0_g1	8.94	C:GO:0016020; C:GO:0016021	S30848_c0_g1	7.86
A24996_c0_g2	11.04		S30879_c0_g1	12.69	C:GO:0005634; C:GO:0005737; P:GO:0006260; P:GO:0006415; F:GO:0016149
A25_c0_g1	12.6		S30884_c0_g1	744.09	F:GO:0003723
A25021_c0_g1	6.93	F:GO:0003700; C:GO:0005634; P:GO:0006355; F:GO:0008270; C:GO:0016020	S30884_c0_g2	4.83
A25210_c0_g2	50.13		S30924_c0_g1	29.51	C:GO:0016020; C:GO:0016021
A25267_c0_g1	10.55		S30983_c0_g1	73.85	F:GO:0004553; P:GO:0005975
A25282_c0_g2	9.36	F:GO:0004346; C:GO:0016020; P:GO:0016311	S31030_c0_g1	9.37	F:GO:0003677; F:GO:0003682; C:GO:0005634; P:GO:0006338; P:GO:0006357; F:GO:0042393; P:GO:2000779
A25559_c0_g1	90.63	F:GO:0004222; P:GO:0006508; F:GO:0008233; F:GO:0008237; F:GO:0008270; F:GO:0016787; F:GO:0046872	S31093_c0_g1	5.94
A25608_c0_g1	105.77	P:GO:0006813; C:GO:0016020; C:GO:0016021	S31132_c0_g1	21.1	C:GO:0005634; C:GO:0005732; P:GO:0009267; F:GO:0030515; P:GO:0031118; C:GO:0043232
A25612_c0_g1	41.03	F:GO:0016740	S31163_c0_g1	960.73	F:GO:0003735; C:GO:0005840; P:GO:0006412
A25631_c0_g1	42.98	F:GO:0004519; C:GO:0005634; C:GO:0005737; P:GO:0006457; F:GO:0046872; P:GO:0070481; P:GO:0070966; P:GO:0071025; P:GO:0090305	S31192_c0_g1	93.79	F:GO:0008236
A25667_c0_g2	9.78	F:GO:0004252; P:GO:0006508	S31253_c0_g1	67.03	F:GO:0004298; P:GO:0006511; C:GO:0019773
A25672_c0_g1	332.97	F:GO:0003735; C:GO:0005840; P:GO:0006412	S31374_c0_g1	4.21	F:GO:0009678; F:GO:0019829; F:GO:0044769
A25678_c0_g1	24.86	C:GO:0005747; P:GO:0006120; P:GO:0007399; F:GO:0008137; C:GO:0043209; C:GO:0045272; F:GO:0046872; P:GO:0048738; F:GO:0051537	S31453_c0_g1	7.78	C:GO:0016020
A25702_c0_g1	556.07	F:GO:0003735; C:GO:0005840; P:GO:0006412	S31453_c0_g2	7.47	C:GO:0016020
A25724_c0_g1	53.42	F:GO:0005094; C:GO:0005737	S31461_c0_g1	621.2	F:GO:0003735; P:GO:0006412; C:GO:0015934
A25731_c0_g1	216.77	F:GO:0003796	S31468_c0_g1	8.28	F:GO:0016787
A25749_c0_g1	7.38	C:GO:0016020	S31728_c0_g1	42.82
A25765_c0_g1	12.42	C:GO:0005634	S31728_c0_g2	43.29
A25765_c0_g3	9.82	C:GO:0005634	S31865_c0_g1	13.97	F:GO:0042302
A25789_c0_g1	9.1	F:GO:0003735; C:GO:0005840; P:GO:0006412	S31877_c0_g1	8.26
A25818_c0_g3	6.68	F:GO:0005524	S31943_c0_g1	4.11	C:GO:0016020; C:GO:0016021; F:GO:0016740; F:GO:0016757; C:GO:0045095
A25826_c0_g1	6.81	C:GO:0005635; P:GO:0006810	S31947_c0_g1	7.9	F:GO:0008270
A25843_c0_g1	16.23	C:GO:0016020; C:GO:0016021	S31962_c0_g1	8.48	F:GO:0005524
A25854_c0_g1	28.21	F:GO:0005524	S31977_c0_g1	1271.33
A25873_c0_g1	166.35	F:GO:0015078; C:GO:0033177; P:GO:1902600	S32022_c0_g2	7.8	C:GO:0016020; C:GO:0016021
A25873_c0_g2	194.95	F:GO:0015078; C:GO:0033177; P:GO:1902600	S32025_c1_g1	6.35	F:GO:0004252; P:GO:0006508
A25899_c0_g1	63.14	F:GO:0016787	S32170_c0_g1	5.79	F:GO:0016620; P:GO:0055114
A25940_c0_g3	7.21		S32341_c0_g1	12.56
A25988_c0_g2	12.8	F:GO:0003700; P:GO:0006355; F:GO:0043565	S32370_c0_g1	29.62	C:GO:0005747; P:GO:0006120; F:GO:0008137
A26027_c0_g1	7.31	C:GO:0000178; P:GO:0000291; F:GO:0003676; C:GO:0005634; C:GO:0005737; P:GO:0016072; P:GO:0043628; P:GO:0071046	S32384_c0_g1	8.5	C:GO:0031966
A2603_c0_g1	6.93		S32384_c0_g2	10.34	C:GO:0031966
A26101_c0_g2	18.24	F:GO:0003676; F:GO:0046872	S32402_c0_g1	5.06	F:GO:0030246
A26108_c0_g1	46.53	C:GO:0043231; F:GO:0051537	S32402_c0_g2	4.9	F:GO:0030246
A26139_c0_g1	6.73	F:GO:0004222; P:GO:0006508; P:GO:0007229; F:GO:0008237	S32411_c0_g1	4.2	F:GO:0005515
A26145_c0_g1	20.37	F:GO:0004334; P:GO:0009072	S32421_c0_g1	5.37
A26154_c0_g1	14.46	F:GO:0003723; P:GO:0006364; F:GO:0008168; F:GO:0008757; F:GO:0016740; P:GO:0032259	S32429_c0_g1	6.26	P:GO:0000028; F:GO:0003729; F:GO:0003735; P:GO:0006412; F:GO:0019843; C:GO:0022627
A26170_c0_g1	6.52	F:GO:0003676; F:GO:0005524	S32475_c0_g1	261.22	F:GO:0016787
A26172_c0_g2	642.93	F:GO:0003735; C:GO:0005840; P:GO:0006412	S32475_c0_g2	1282.72	F:GO:0016787
A26177_c0_g1	14.67		S32525_c0_g1	5.55	C:GO:0016020; C:GO:0016021
A26189_c0_g1	27.4	F:GO:0030246	S32534_c0_g2	5.36
A26193_c0_g1	7.06	F:GO:0005525; P:GO:0007264	S32546_c0_g2	21.13
A26197_c0_g3	51.1	F:GO:0003810; P:GO:0018149	S32546_c0_g3	21.16	C:GO:0016020; F:GO:0016491
A26202_c0_g2	204.91		S32565_c0_g1	107.47
A26204_c0_g1	38.18	F:GO:0046912	S32565_c0_g2	34.3
A26214_c0_g1	26.15		S32592_c0_g1	19.37	F:GO:0016740
A26216_c0_g1	27.95		S3261_c0_g1	5.09	F:GO:0005515; C:GO:0005634; C:GO:0005737; P:GO:0008285; P:GO:0010629; P:GO:0030154; P:GO:0060716
A26217_c0_g2	17.84	F:GO:0003676; F:GO:0016787; F:GO:0046872	S32621_c0_g1	595.92	F:GO:0003735; C:GO:0005840; P:GO:0006412
A26339_c0_g1	498.48	C:GO:0005622; C:GO:1990904	S32623_c0_g1	466.62	F:GO:0003735; C:GO:0005840; P:GO:0006412
A26426_c0_g1	26.74	F:GO:0030246	S32637_c0_g1	13.56	C:GO:0005761
A26436_c0_g1	19.02		S32665_c0_g1	93.77	P:GO:0001558; F:GO:0005520; C:GO:0005576
A26450_c0_g1	9.27	F:GO:0004675; F:GO:0005524; P:GO:0006468; C:GO:0016020	S32690_c0_g1	594.7	F:GO:0003735; C:GO:0005840; P:GO:0006412
A26492_c0_g1	46.12		S32692_c0_g1	4.36
A26573_c0_g1	16.74	F:GO:0004857; F:GO:0004867; C:GO:0005576; P:GO:0010466; P:GO:0010951; F:GO:0030414; P:GO:0043086	S32793_c0_g1	440.11	F:GO:0003735; C:GO:0005840; P:GO:0006412
A26605_c0_g2	11.87	P:GO:0000398; C:GO:0000932; F:GO:0003723; C:GO:0005688; P:GO:0033962; C:GO:0046540; C:GO:0071011; C:GO:0071013; C:GO:1990726	S328_c0_g1	28.68
A26605_c0_g3	10.15	F:GO:0003677; P:GO:0006338; C:GO:0008623; F:GO:0046982	S328_c0_g2	10.8
A26606_c0_g1	15.19	P:GO:0000027; F:GO:0003723; C:GO:0005730	S32811_c0_g1	45.59
A26627_c0_g1	6.18		S32824_c0_g1	75.2	F:GO:0004252; F:GO:0005509; P:GO:0006508; P:GO:0006898; F:GO:0008233; F:GO:0008236; C:GO:0016020; C:GO:0016021; F:GO:0016787; F:GO:0038023
A26635_c0_g1	53.44	F:GO:0005524; F:GO:0016874	S32871_c0_g1	5.56	F:GO:0005525; P:GO:0007264
A26641_c0_g2	10.77	C:GO:0016020; C:GO:0016021	S32940_c0_g1	5.93	F:GO:0003743; C:GO:0005737; P:GO:0006413
A26661_c0_g1	83.5		S33131_c0_g1	8.65
A26714_c0_g1	9.98		S33198_c0_g1	19.56	F:GO:0005515; C:GO:0005654; C:GO:0005737; C:GO:0015630
A26746_c0_g1	6.46		S33250_c0_g1	7.88	F:GO:0005509; C:GO:0016020; C:GO:0016021
A26778_c0_g1	7.72	F:GO:0005549	S33391_c0_g1	4.2
A26779_c0_g1	50.17	F:GO:0003743	S33537_c0_g1	77.17	P:GO:0001556; F:GO:0003677; F:GO:0003723; C:GO:0005654
A26800_c0_g1	20.38	P:GO:0000462; C:GO:0005634; P:GO:0006364	S33559_c0_g1	5.86	F:GO:0046872
A26843_c0_g1	6.2	F:GO:0003735; C:GO:0005840; P:GO:0006412	S33572_c0_g1	5.62
A26846_c0_g1	8.12	F:GO:0016740	S33576_c0_g1	5.63	F:GO:0003676; F:GO:0004190; P:GO:0006508; F:GO:0008270; P:GO:0015074
A26861_c0_g3	7.34	C:GO:0005576; P:GO:0006030; F:GO:0008061	S33603_c1_g2	4.42
A26896_c0_g1	11.88	F:GO:0042302	S33647_c0_g3	5.55
A26933_c0_g1	41.13	C:GO:0005747; P:GO:0055114	S33694_c0_g1	5.59	P:GO:0006629
A27014_c0_g3	12.04	F:GO:0003735; C:GO:0005762; P:GO:0006412	S33706_c1_g1	11.02	F:GO:0005524
A27071_c0_g1	8.87	C:GO:0005576; C:GO:0005581; P:GO:0006030; F:GO:0008061	S33763_c0_g1	16.46	F:GO:0003676
A27125_c0_g1	17	P:GO:0000413; F:GO:0003755; P:GO:0006457	S33789_c0_g1	7.57	F:GO:0005515
A27165_c0_g1	30.28	F:GO:0005515	S33814_c0_g3	16.38
A27170_c0_g1	11.67	P:GO:0006511	S33844_c0_g1	472.38	F:GO:0015078; C:GO:0033177; P:GO:1902600
A27190_c0_g1	19.54	F:GO:0003700; C:GO:0005634; P:GO:0006355; F:GO:0043565	S33887_c0_g1	49.05
A27201_c0_g1	31.78	P:GO:0008152	S33887_c0_g2	56.77
A27212_c0_g1	6.39		S34002_c0_g1	8.07	C:GO:0016021
A27212_c0_g2	9.34		S34010_c0_g1	9.79	C:GO:0005634; C:GO:0005847
A27214_c0_g1	6.8	F:GO:0003743; C:GO:0005737; P:GO:0006413	S34010_c0_g2	5.48	C:GO:0005634; C:GO:0005847
A27253_c0_g1	8.58	P:GO:0000398; P:GO:0022008; F:GO:0043021; C:GO:0071011	S34014_c0_g1	8.86
A27275_c0_g1	32.32	F:GO:0008137; P:GO:0055114	S34090_c0_g1	4.97
A27292_c0_g1	11.24	P:GO:0007165	S34100_c0_g1	7.17
A27319_c0_g1	33.85	F:GO:0009055; F:GO:0051536	S34100_c0_g2	4.65
A27337_c0_g1	323.76	F:GO:0003735; C:GO:0005840; P:GO:0006412	S34113_c0_g2	4.13
A27352_c0_g1	7.87	F:GO:0004602; P:GO:0006979; P:GO:0055114	S34183_c0_g1	4.28
A27371_c0_g1	7.12	F:GO:0004518; P:GO:0006281	S34200_c0_g1	12.07
A27390_c0_g1	8.56		S34208_c0_g1	201.26
A27392_c1_g1	21.65		S34224_c0_g1	163.98	P:GO:0015986; F:GO:0046933
A27402_c0_g1	59.28		S34235_c0_g2	9.03	P:GO:0000045; C:GO:0005737
A27417_c0_g1	8.84		S34398_c0_g1	16.25
A27439_c0_g1	34.03	C:GO:0000502; C:GO:0005829; P:GO:0031397; F:GO:0031625; P:GO:0032435; C:GO:0034098; F:GO:0036435; C:GO:0036477; F:GO:0043130; F:GO:0051117; F:GO:0071796; P:GO:1903094; P:GO:1904293; P:GO:2000157	S34462_c0_g1	48.09	F:GO:0003700; P:GO:0006355; F:GO:0043565
A27439_c0_g2	27.02	F:GO:0005515	S34494_c0_g1	4.09	F:GO:0003746; F:GO:0003924; F:GO:0004781; F:GO:0005525; C:GO:0005737; P:GO:0006414
A27452_c0_g1	6.7		S34550_c0_g1	4.97	P:GO:0000398; F:GO:0003677; F:GO:0003723; F:GO:0005515; F:GO:0008270; C:GO:0046540
A27467_c0_g1	8.23	F:GO:0003676	S34568_c0_g1	4.74	C:GO:0005739; P:GO:0015031; F:GO:0046872
A27534_c0_g1	7.34	P:GO:0000727; C:GO:0000811; C:GO:0031298; F:GO:0043138; P:GO:1902975	S34630_c0_g1	11.59	F:GO:0003676
A27538_c0_g1	1234.48		S34672_c0_g1	6.76
A27556_c0_g1	25.14	F:GO:0003676; F:GO:0005524	S34687_c0_g1	78.48
A27567_c0_g1	6.57	P:GO:0009058; F:GO:0030170	S34737_c0_g1	129.77	F:GO:0005525; P:GO:0007264
A27600_c0_g1	10.16	F:GO:0005515; C:GO:0005634; C:GO:0005737; P:GO:0008285; P:GO:0010629; P:GO:0030154; P:GO:0060716	S34830_c0_g2	7.44	P:GO:0009987
A2761_c0_g1	36.05	F:GO:0003676	S34875_c0_g1	14.75	P:GO:0006508; F:GO:0016805
A27620_c0_g1	6.45		S34906_c0_g1	29.16	C:GO:0005739; F:GO:0008137
A27645_c0_g1	11.54	C:GO:0005634; F:GO:0046982	S34906_c0_g2	29.87	C:GO:0005739; F:GO:0008137
A27667_c0_g1	15.46		S34965_c0_g1	5.7	C:GO:0005634; F:GO:0046872
A27704_c0_g1	23.97		S35067_c0_g1	4.98	C:GO:0016020; C:GO:0016021
A27725_c0_g1	14.67	C:GO:0005783; C:GO:0016020; C:GO:0016021	S35126_c0_g1	5.28
A27745_c1_g1	7.95	C:GO:0005730	S35201_c0_g1	14.96	F:GO:0004582; C:GO:0005789; P:GO:0006506; C:GO:0033185; P:GO:0035269
A27758_c0_g1	13.92	F:GO:0003677; F:GO:0005524; C:GO:0005634; P:GO:0006355; F:GO:0008270; F:GO:0016818	S35282_c0_g1	495.38	F:GO:0003735; C:GO:0005840; P:GO:0006412
A27793_c0_g1	8.89		S35293_c0_g1	8.71
A27793_c0_g2	22.09		S35310_c0_g2	9.43	F:GO:0030246
A27848_c0_g1	11.88	F:GO:0008270	S35338_c0_g1	4.77
A27856_c0_g1	60.98		S35361_c0_g1	36.08	F:GO:0005524; C:GO:0005634; C:GO:0005783; P:GO:0006301; P:GO:0006886; C:GO:0016021; F:GO:0016874; F:GO:0031625; F:GO:0061630; P:GO:0070534
A27856_c0_g2	24.06		S35394_c0_g1	258.02	F:GO:0005515; C:GO:0005576; P:GO:0005975; P:GO:0006030; F:GO:0008061; F:GO:0016810
A27892_c0_g1	6.96	C:GO:0005737; C:GO:0016021; F:GO:0019187; P:GO:0097502	S35421_c0_g1	107.89	C:GO:0000276; F:GO:0015078; P:GO:0015986
A27914_c0_g1	11.65		S35441_c0_g1	419.5	C:GO:0005622
A27939_c0_g1	20.05	F:GO:0003676	S35455_c0_g1	43.38	F:GO:0005524; F:GO:0016887
A27976_c0_g1	9.23	F:GO:0016491	S35509_c0_g1	4.88
A27977_c0_g1	7.04		S35514_c0_g1	58.3
A27987_c0_g2	145.37		S35514_c0_g2	76.76
A28030_c0_g1	11.6	F:GO:0000166; F:GO:0003676	S35548_c0_g1	81.46	C:GO:0000786; F:GO:0003677; C:GO:0005634; P:GO:0006334
A28056_c0_g1	8.99	F:GO:0003712; P:GO:0006355	S35569_c0_g1	1536.8	F:GO:0016491; F:GO:0046872; P:GO:0055114
A28098_c0_g2	9.81	F:GO:0005230; P:GO:0006811; C:GO:0016020	S35590_c0_g1	7.82	F:GO:0005515
A28113_c0_g1	20.34	F:GO:0005525; P:GO:0007264	S35591_c0_g1	6.29	F:GO:0005509
A28129_c0_g1	40.68		S35605_c0_g1	6.36	C:GO:0005634; P:GO:0006807; F:GO:0030674; P:GO:0034645; P:GO:0044238; P:GO:0045109; P:GO:0050794
A28129_c1_g2	48.86		S35613_c0_g1	6.68
A28151_c0_g1	31.5		S35640_c0_g2	19.99	P:GO:0000413; F:GO:0003755
A28155_c0_g1	10.75	C:GO:0016020; C:GO:0016021; F:GO:0016787	S35648_c0_g1	46.28	F:GO:0004298; C:GO:0005839; P:GO:0051603
A28158_c0_g2	7.53	C:GO:0005634; P:GO:0016925	S35660_c1_g1	6.53	F:GO:0003735; C:GO:0005840; P:GO:0006412
A28159_c0_g1	9.87	P:GO:0001558; F:GO:0005520; C:GO:0005576	S35679_c0_g1	5.71
A28192_c0_g1	6.53	F:GO:0008168; F:GO:0016740; P:GO:0032259	S35706_c0_g1	5.38	F:GO:0004844; P:GO:0006281; P:GO:0006284; P:GO:0008152; F:GO:0016787; F:GO:0016798; F:GO:0016799
A28201_c0_g1	12.33	C:GO:0005737; P:GO:0006888	S35706_c0_g2	9.9	F:GO:0016301; P:GO:0016310
A28210_c0_g1	67.15	F:GO:0005524	S35706_c0_g3	4.42	F:GO:0016301; P:GO:0016310
A28212_c0_g1	6.3	F:GO:0003700; C:GO:0005634; P:GO:0006355; F:GO:0008270	S35742_c0_g4	6.26
A28221_c1_g1	10.36		S35763_c0_g1	24.04	F:GO:0004719; P:GO:0006464; P:GO:0006479; P:GO:0032259
A28226_c0_g1	10.97	P:GO:0000045; P:GO:0034975; C:GO:0072546	S35778_c0_g1	48.53	C:GO:0016021
A28228_c0_g2	86.75	C:GO:0005576; F:GO:0030414	S35784_c0_g2	12.2	F:GO:0042302
A28240_c0_g1	7.97	P:GO:0055114	S35822_c0_g1	57.64	F:GO:0003954; C:GO:0005747; P:GO:0006120; P:GO:0019233
A28319_c0_g1	6.91	C:GO:0005622; P:GO:0009190; C:GO:0016020; C:GO:0016021; F:GO:0016849; P:GO:0035556	S35834_c0_g1	113.45	C:GO:0000276; F:GO:0015078; P:GO:0015986
A28319_c1_g1	10.44		S35838_c0_g1	8.05	F:GO:0003735; C:GO:0005840; P:GO:0006412
A28330_c0_g1	857.45	F:GO:0003723; F:GO:0003735; C:GO:0005840; P:GO:0006412	S35840_c0_g1	5.11
A2837_c0_g1	24.04	P:GO:0001731; F:GO:0003743; C:GO:0005852; P:GO:0006446; C:GO:0016282; C:GO:0033290; F:GO:0043022	S35850_c0_g2	5.16	C:GO:0016020; C:GO:0016021
A28391_c0_g1	162.65		S35870_c0_g1	26.04	F:GO:0005509
A28432_c0_g2	17.24	F:GO:0004555; P:GO:0005991	S35876_c0_g1	184.56	F:GO:0003743; P:GO:0006413
A28448_c0_g1	51.04	C:GO:0005789; P:GO:0018279	S35898_c0_g1	266.3	F:GO:0004129; C:GO:0005743
A28452_c0_g1	13.13	C:GO:0019013; C:GO:1990904	S35899_c0_g2	6.44	F:GO:0003735; C:GO:0005840; P:GO:0006412
A28485_c0_g1	12.81	F:GO:0003746; F:GO:0003924; F:GO:0005525; C:GO:0005737; P:GO:0006414	S35910_c0_g1	5.6
A28489_c0_g1	11.2		S35910_c0_g2	12.97
A28492_c0_g1	75.68		S35910_c0_g3	74.39
A28614_c0_g2	6.66	C:GO:0016021	S35969_c0_g1	67.7	P:GO:0008380; C:GO:0030532
A28628_c0_g2	107.88	P:GO:0006396; C:GO:0019013	S35996_c0_g1	70.97	F:GO:0003677
A28697_c0_g1	36.84	F:GO:0004364; F:GO:0005254; C:GO:0005634; C:GO:0005737; P:GO:0006749; P:GO:1902476	S36007_c0_g1	17.4	P:GO:0006508; F:GO:0008234
A28701_c0_g1	98.29		S36025_c0_g1	117.23	F:GO:0003735; P:GO:0006412; P:GO:0006810; C:GO:0016021
A28740_c0_g1	166.48	F:GO:0008270	S36040_c0_g1	50.82	P:GO:0006508; F:GO:0008234
A28743_c0_g1	12.93	C:GO:0005634	S36069_c0_g1	4.04
A28760_c0_g1	34.11		S36104_c0_g1	12.64	F:GO:0004843; F:GO:1990380
A2881_c0_g1	9.23		S36124_c0_g1	5.08	C:GO:0005635; F:GO:0019904; P:GO:0048523
A28815_c0_g1	59.46	F:GO:0003700; P:GO:0006355; F:GO:0043565	S36128_c0_g1	6.18
A28820_c0_g1	8.85	F:GO:0004045	S36163_c0_g1	683.05	F:GO:0003735; C:GO:0005840; P:GO:0006412
A28926_c0_g1	12.55		S36186_c0_g1	11.94	F:GO:0003676
A28927_c0_g1	15.76	F:GO:0003676; C:GO:0005634; P:GO:0006281; C:GO:0044427	S36191_c0_g1	50.71	P:GO:0000398; P:GO:0000470; P:GO:0006412; F:GO:0008270; C:GO:0022625; P:GO:0030490; F:GO:0030621; F:GO:0030622; C:GO:0031428; C:GO:0032040; F:GO:0034511; F:GO:0034512; C:GO:0046540; F:GO:0051117; C:GO:0071011
A28936_c0_g1	6.57	F:GO:0003735; C:GO:0005840; P:GO:0006412	S36213_c0_g1	11.05
A28967_c0_g3	638.61	F:GO:0003735; P:GO:0006412; C:GO:0015934	S36288_c0_g2	56.53	C:GO:0005787; P:GO:0006465; F:GO:0008233; C:GO:0016021
A28968_c0_g1	7.05	F:GO:0003924; F:GO:0005200; F:GO:0005525; C:GO:0005737; C:GO:0005874; P:GO:0007017	S36294_c0_g1	35.16	C:GO:0005737; F:GO:0016788; P:GO:0019478
A29081_c0_g2	687.28	F:GO:0003735; C:GO:0005840; P:GO:0006412; F:GO:0008097	S36312_c0_g1	36.63
A29102_c0_g1	10.42		S36312_c0_g2	9.21
A29150_c0_g1	96.06		S36322_c0_g1	7.03
A29156_c0_g1	324.75	P:GO:0006508; F:GO:0008234	S36336_c0_g1	63.66
A29171_c0_g2	8.67	C:GO:0016021	S36342_c0_g1	11.1	C:GO:0005737; F:GO:0008022; C:GO:0016020; C:GO:0043231; C:GO:0070062
A29231_c0_g1	106.05	F:GO:0003677	S36387_c0_g1	19.94
A29232_c0_g1	16.53	F:GO:0003676; F:GO:0005524	S36397_c0_g1	511.3	F:GO:0004252; P:GO:0006508; F:GO:0008233; F:GO:0008236; F:GO:0016787
A29251_c0_g1	25.38	C:GO:0005622; P:GO:0006355	S36408_c0_g1	12.68
A29279_c0_g1	11.19	C:GO:0005576; P:GO:0006030; F:GO:0008061	S36430_c0_g1	28.1	F:GO:0046983
A29297_c0_g1	16.15	C:GO:0005737; C:GO:0005764; C:GO:0005886; F:GO:0016667; P:GO:0019886; C:GO:0030054; P:GO:0042590; C:GO:0043231; P:GO:0048147; P:GO:0050821; P:GO:0055114	S36470_c0_g1	7.45	C:GO:0005576; P:GO:0006030; F:GO:0008061
A29299_c0_g1	19.67	F:GO:0003677; C:GO:0005634; P:GO:0006367; P:GO:0032968	S36485_c0_g1	35.88	F:GO:0051920; P:GO:0055114
A29317_c0_g1	8.2		S36486_c0_g1	73.88	C:GO:0000786; F:GO:0003677; C:GO:0005634; P:GO:0006334
A29334_c0_g1	35.87	C:GO:0005743; P:GO:0006120; F:GO:0008137	S36487_c0_g1	4.16	F:GO:0005524; P:GO:0006457; P:GO:0006950; F:GO:0051082
A29339_c0_g1	9.37	F:GO:0004672; F:GO:0005524; P:GO:0006468	S36488_c0_g1	4.29
A29366_c0_g3	16.47	C:GO:0005634; C:GO:0005732; P:GO:0009267; F:GO:0030515; P:GO:0031118; C:GO:0043232	S36555_c0_g1	15.97	F:GO:0005515
A29366_c0_g4	23.22	C:GO:0005634; C:GO:0005732; P:GO:0009267; F:GO:0030515; P:GO:0031118; C:GO:0043232	S36573_c0_g1	10.05	C:GO:0005737; P:GO:0015031
A29388_c0_g1	14.08		S36579_c0_g1	100.48	C:GO:0016020
A29395_c0_g1	11.54	F:GO:0003676	S36593_c0_g1	8.47	F:GO:0015078; C:GO:0033177; P:GO:1902600
A29400_c0_g1	10.95	F:GO:0003950	S36610_c0_g1	614.29	F:GO:0003735; C:GO:0005840; P:GO:0006412
A29424_c0_g1	8.96	P:GO:0006508; F:GO:0008234	S36619_c0_g1	5.2
A29521_c0_g1	11.01	F:GO:0005515	S36624_c0_g1	15.44	P:GO:0000027; F:GO:0003735; C:GO:0005730; P:GO:0006412; C:GO:0022625; P:GO:1902626
A29556_c0_g1	11.72	C:GO:0005761	S36669_c0_g1	26.8	C:GO:0005674; P:GO:0006367
A29611_c0_g1	103.38	F:GO:0004129	S36672_c1_g1	57.8
A29611_c0_g2	109.18	F:GO:0004129	S36757_c0_g1	4.47
A29622_c0_g1	55.19	F:GO:0004842; P:GO:0015969; P:GO:0016567; F:GO:0016787; F:GO:0043531	S36781_c0_g1	9.2	F:GO:0004252; P:GO:0006508; F:GO:0008233
A29622_c0_g2	15.98	F:GO:0004842; P:GO:0007165; P:GO:0016567	S36838_c0_g1	19.2	F:GO:0004197; P:GO:0006508; P:GO:0050790
A29659_c0_g1	50.4	F:GO:0003677; C:GO:0005634	S36844_c0_g1	4.82
A29663_c0_g1	15.08	C:GO:0016020; C:GO:0016021	S36880_c0_g1	29.83
A29664_c0_g2	14.3	P:GO:0000413; F:GO:0003755; F:GO:0005528; C:GO:0005789; P:GO:0061077; C:GO:0070062	S36891_c0_g1	12.41
A29665_c0_g1	7.59	P:GO:0000413; F:GO:0003755; F:GO:0005515; P:GO:0006457	S36891_c0_g2	21.76
A29687_c0_g1	7.81	F:GO:0005509	S36902_c0_g1	29.6	C:GO:0005576; F:GO:0030414
A29687_c0_g2	8.01	F:GO:0005509	S36904_c0_g1	5.16	F:GO:0004553; P:GO:0005975
A29693_c0_g1	21.93	F:GO:0003824; P:GO:0044237; P:GO:0044238	S36921_c0_g1	4.16	F:GO:0004252; P:GO:0006508
A29701_c0_g1	55.53	F:GO:0004843; C:GO:0005622; P:GO:0006511	S36947_c0_g1	20.81
A29712_c0_g1	34.1	P:GO:0005975	S36974_c0_g1	6.33
A29714_c0_g1	7.78	F:GO:0005515	S37006_c0_g1	5.01
A29719_c0_g1	32.08	F:GO:0003676	S37027_c0_g1	5.85	C:GO:0016020; C:GO:0016021
A29723_c0_g1	342.03	F:GO:0003746; P:GO:0006414	S37030_c0_g1	97.5	F:GO:0004181; P:GO:0006508; F:GO:0008270
A29745_c0_g2	7.63	F:GO:0005515	S37046_c0_g2	28.02	F:GO:0003824; P:GO:0005992
A29773_c0_g1	17.14		S37050_c0_g1	11.78	F:GO:0016491
A29784_c0_g1	10.73	F:GO:0003735; C:GO:0005840; P:GO:0006412	S37071_c0_g2	5.61
A29823_c0_g1	17.2		S37075_c0_g1	497.14	F:GO:0003735; C:GO:0005840; P:GO:0006412
A29887_c0_g1	13.01		S37097_c0_g1	23.16
A29895_c1_g1	7.13	F:GO:0030246	S37098_c0_g2	5.29	F:GO:0005515
A29979_c0_g1	12.14	C:GO:0005576; F:GO:0030414	S37131_c0_g2	8.44	F:GO:0003824; P:GO:0009987
A29985_c0_g1	8.53	C:GO:0005737; P:GO:0006629; C:GO:0016021; F:GO:0016627	S37155_c0_g1	6.06	F:GO:0005515
A30006_c0_g3	24.06		S37192_c0_g2	9.77	C:GO:0016020
A30011_c0_g1	13.08		S37205_c0_g1	5.68	P:GO:0006351; F:GO:0046983
A30053_c0_g1	22.01	F:GO:0005515	S37227_c0_g1	4.81
A30053_c0_g2	10.65	F:GO:0005515	S37229_c0_g1	73.23	F:GO:0005515; F:GO:0005524; C:GO:0005856; C:GO:0005886; C:GO:0005925; C:GO:0097433
A30063_c0_g1	489.21	C:GO:0005840	S37246_c0_g2	4.46	F:GO:0003712; P:GO:0006357; C:GO:0016592
A30069_c0_g1	7.25	F:GO:0005515	S37246_c0_g3	5.24	F:GO:0003712; P:GO:0006357; C:GO:0016592
A30074_c0_g1	113.75	C:GO:0000276; F:GO:0015078; P:GO:0015986	S37256_c0_g1	9.59	F:GO:0004017; F:GO:0005524; C:GO:0005737; C:GO:0015030; C:GO:0016020; F:GO:0016887; P:GO:0046939
A30105_c0_g1	85.48	F:GO:0003796	S37266_c0_g1	5.1
A30105_c0_g2	50.13	F:GO:0003796	S37275_c0_g3	8.46
A30125_c0_g1	6.9	F:GO:0043531	S37341_c0_g1	13.15	F:GO:0030246
A30125_c0_g2	14.52	F:GO:0043531	S37348_c0_g1	5.39	P:GO:0000462; F:GO:0003735; P:GO:0006412; C:GO:0022627
A30180_c0_g1	9.58		S37375_c0_g1	5.47
A30191_c0_g1	57.04	C:GO:0016021; P:GO:0016192	S37385_c0_g1	6.81	F:GO:0016791
A30192_c0_g1	38.17		S37415_c0_g1	1355.01	F:GO:0005515
A30206_c0_g1	116.38		S37439_c0_g2	15.03
A30222_c0_g1	6.51	F:GO:0003824; C:GO:0005737; P:GO:0031323; P:GO:0048523; P:GO:0050896; P:GO:0080090	S37445_c0_g1	6.23	C:GO:0005634; P:GO:0006333
A30223_c0_g1	9.09		S37462_c0_g2	171.63
A30237_c1_g1	12.89		S37470_c0_g1	6.29
A30246_c0_g1	13.09	P:GO:0006807; F:GO:0016810	S37471_c0_g1	4.76
A30270_c0_g1	70.46		S37490_c0_g2	4.47	C:GO:0005829; F:GO:0008270; F:GO:0008898; P:GO:0009086; P:GO:0032259; F:GO:0047150
A30291_c1_g1	12.55	C:GO:0005840	S37494_c0_g1	136.78
A30305_c0_g1	65.74	F:GO:0005524; C:GO:0005634; C:GO:0005783; P:GO:0006301; P:GO:0006886; C:GO:0016021; F:GO:0016874; F:GO:0031625; F:GO:0061630; P:GO:0070534	S37494_c0_g2	12.44
A30314_c0_g1	11.84		S37497_c0_g1	30.93	F:GO:0030246
A30317_c0_g1	69.45	F:GO:0004298; C:GO:0005839; P:GO:0051603	S37498_c0_g1	11.47
A30327_c0_g1	8.6		S37552_c0_g1	4.41
A30327_c0_g2	6.29		S37554_c0_g1	13.51	F:GO:0008253; P:GO:0016311
A30355_c0_g1	109.83	F:GO:0004197; P:GO:0006508; P:GO:0050790	S37561_c0_g1	6.59	P:GO:0055114
A30452_c0_g1	8.53		S37598_c0_g1	6.88
A30463_c0_g2	200.33		S37605_c0_g1	14.82
A30466_c0_g1	29.69	F:GO:0003676; F:GO:0008270; F:GO:0046872	S37630_c0_g1	5.03	F:GO:0003700; F:GO:0005515; P:GO:0006355; F:GO:0043565
A30470_c0_g1	30.85	F:GO:0003700; F:GO:0005515; P:GO:0006355; F:GO:0043565	S37651_c0_g2	8.2
A30471_c0_g1	547.99		S37667_c0_g1	12.12	F:GO:0004127; F:GO:0005524; C:GO:0005634; C:GO:0005737; P:GO:0006207; P:GO:0006221; F:GO:0009041; P:GO:0046939
A30482_c0_g1	8.3	C:GO:0071011	S37724_c0_g1	6.56	F:GO:0004301; P:GO:0044255
A30485_c0_g1	394.86	F:GO:0003735; C:GO:0005840; P:GO:0006412	S37768_c0_g1	6.59	F:GO:0003677
A30491_c0_g1	19.73		S37792_c0_g1	11.21
A30499_c0_g1	9.16	F:GO:0003723; C:GO:0005634; C:GO:0005737; P:GO:0006397	S37810_c0_g2	5.21
A30500_c0_g1	66.2	F:GO:0005515	S37811_c0_g1	14.69	F:GO:0015018; C:GO:0016020
A30505_c0_g1	48.44	C:GO:0000502	S37826_c0_g1	7.02
A30506_c0_g1	9.32	F:GO:0003700; F:GO:0005515; P:GO:0006355; F:GO:0043565	S37845_c0_g1	14.12	F:GO:0005515
A30536_c0_g1	10.47	P:GO:0008152; F:GO:0016829	S37851_c1_g2	12.01
A30546_c0_g1	10.4	F:GO:0005525; P:GO:0007264	S37851_c1_g3	11.41
A30559_c0_g1	24.07	P:GO:0000184; F:GO:0003677; F:GO:0004386; F:GO:0005524; C:GO:0005737; F:GO:0008270	S37860_c0_g1	12.77
A30570_c0_g1	12.02	F:GO:0005515	S37862_c0_g1	20.66
A30573_c0_g1	154.61	F:GO:0005044; P:GO:0006955; F:GO:0016788; F:GO:0030247	S37864_c0_g2	4.97	F:GO:0005515
A30579_c0_g1	42.5	C:GO:0016021	S37933_c0_g1	14.97	P:GO:0000398; F:GO:0003723; C:GO:0005732; C:GO:0019013
A30586_c0_g2	13.81		S37945_c0_g1	46.14	F:GO:0003824; P:GO:0008152
A30595_c0_g2	10.82	C:GO:0005576; P:GO:0006030; F:GO:0008061	S37947_c0_g2	17.99	F:GO:0005509
A30619_c0_g1	8.98		S37951_c0_g1	5.31	F:GO:0005515
A30636_c0_g1	14.24		S37955_c0_g3	29.43	F:GO:0003676; F:GO:0008270
A30647_c0_g1	569.11	F:GO:0003735; C:GO:0005840; P:GO:0006412	S38012_c0_g1	24.56
A30649_c0_g1	15.36	F:GO:0004017	S38025_c0_g1	19.45
A30655_c0_g1	8.57	C:GO:0005576; P:GO:0006030; F:GO:0008061	S38035_c0_g1	42.98	F:GO:0005525
A30670_c0_g1	6.37	F:GO:0005515	S38055_c1_g1	10.39
A30702_c0_g1	63.86		S38070_c0_g1	23.85	P:GO:0007155; C:GO:0016020; C:GO:0016021; P:GO:0019058; P:GO:0019062
A30726_c0_g1	6.3	F:GO:0003779; F:GO:0005057; P:GO:0007165	S38090_c0_g1	205.15
A30737_c0_g1	29.08	F:GO:0004497; F:GO:0005506; C:GO:0016020; C:GO:0016021; F:GO:0016491; F:GO:0016705; F:GO:0020037; F:GO:0046872; P:GO:0055114	S38102_c0_g1	6.23	F:GO:0003677; P:GO:0006275
A30753_c0_g1	51.76	F:GO:0004579; C:GO:0008250; C:GO:0016021	S38147_c0_g1	4.92	F:GO:0003676
A30766_c0_g2	6.22		S38150_c0_g1	6.37	C:GO:0016020; C:GO:0016021
A30768_c0_g1	48.47	F:GO:0005515	S38174_c0_g3	8.41	C:GO:0012505; C:GO:0043231; C:GO:0044425; C:GO:0044444
A30771_c0_g1	10.01	C:GO:0005634; P:GO:0006334	S38192_c0_g1	16.67
A30774_c0_g1	10.06		S38228_c0_g2	6.95	P:GO:0000413; F:GO:0003755; P:GO:0006457
A30779_c0_g1	29.93	F:GO:0003676; C:GO:0005622; P:GO:0006810	S38235_c0_g1	9.57
A30783_c0_g1	14.3	F:GO:0005488	S38245_c0_g1	5.34	C:GO:0030915; P:GO:0031398
A30800_c0_g1	8.48	P:GO:0048518	S38260_c0_g2	65.11
A30828_c0_g1	10.58	F:GO:0005509; F:GO:0017110	S38271_c0_g1	4.37	P:GO:0000350; F:GO:0000384; P:GO:0000389; C:GO:0000974; C:GO:0071012; C:GO:0071013; C:GO:0071014; C:GO:0071020
A30833_c0_g1	15.6	C:GO:0005576; C:GO:0005840; F:GO:0046872	S38273_c0_g1	4.13	C:GO:0005622; C:GO:0016020; P:GO:0043066
A30855_c0_g1	17.42	F:GO:0004821; F:GO:0005524; C:GO:0005737; P:GO:0006427	S38305_c0_g1	5.52	C:GO:0000786; F:GO:0003677; C:GO:0005634; P:GO:0006334; P:GO:0006352; F:GO:0046982
A30876_c0_g1	15.42	C:GO:0016021	S38354_c0_g1	8.02	C:GO:0016021; P:GO:0055085
A30881_c0_g1	7.02	F:GO:0005524; C:GO:0016020; F:GO:0016773	S38355_c0_g1	55.62	C:GO:0044464
A30891_c0_g1	7.59	F:GO:0005515	S38356_c0_g1	133.28
A30892_c0_g1	6.82	F:GO:0003735; C:GO:0005840; P:GO:0006412	S38359_c0_g1	14.45	P:GO:0008152; F:GO:0008168
A30899_c0_g1	11.65	F:GO:0005515	S38371_c0_g1	5.41
A30899_c0_g2	11.73	F:GO:0003677	S38372_c0_g1	23.65	F:GO:0046983
A30918_c0_g1	26.94	C:GO:0005634; C:GO:0005737; P:GO:0006260; P:GO:0006415; F:GO:0016149	S38373_c0_g1	47.44	F:GO:0016787
A30921_c0_g1	34.07	F:GO:0003676	S38375_c0_g1	9.97	C:GO:0016021
A30928_c0_g1	12.37	C:GO:0005741; P:GO:0006886	S38426_c0_g1	9.12	C:GO:0005739; F:GO:0008097
A30931_c0_g1	18.09	F:GO:0005515	S38429_c0_g1	6.59	C:GO:0005840
A30949_c0_g1	161.32		S38436_c0_g1	14.24	C:GO:0005739; P:GO:0015031; F:GO:0046872
A30949_c0_g2	61.58	F:GO:0005044; P:GO:0006898; P:GO:0006955; F:GO:0030247	S38438_c0_g1	4.72
A30950_c0_g1	8.38	F:GO:0008234	S38455_c0_g1	5.92	F:GO:0005515
A30954_c0_g1	8.3	F:GO:0005515	S38485_c0_g1	31.36
A3096_c0_g1	7.59	F:GO:0004252; P:GO:0006508	S38492_c0_g1	18.31	C:GO:0005759
A3096_c0_g2	8.68	F:GO:0004252; P:GO:0006508	S38497_c0_g2	10.21	F:GO:0030246
A30960_c0_g1	68.53	F:GO:0004298; P:GO:0006511; C:GO:0019773	S38500_c1_g2	13.01
A30979_c0_g1	11.82		S38510_c0_g1	13.92	C:GO:0005576; F:GO:0030414
A30987_c0_g1	10.98	F:GO:0003735; C:GO:0005840; P:GO:0006412	S38523_c0_g1	7.16	C:GO:0042721
A30995_c0_g1	27.8	C:GO:0016020; C:GO:0016021	S38524_c0_g1	40.92	F:GO:0008137; P:GO:0055114
A31012_c0_g1	11.86	C:GO:0005615	S38526_c0_g1	15	C:GO:0043227; C:GO:0043229
A31012_c0_g2	8.14	C:GO:0005615	S38541_c0_g1	46.63	P:GO:0000413; F:GO:0003755; F:GO:0005528; C:GO:0005789; P:GO:0061077; C:GO:0070062
A31017_c0_g1	6.16		S38590_c0_g1	8.55	P:GO:0008152; F:GO:0008168
A31021_c0_g1	9.22		S38624_c0_g1	12.87	C:GO:0005739
A31024_c0_g1	10.51	F:GO:0008146	S38693_c0_g3	5.75
A31036_c0_g1	8.12		S38699_c0_g1	8.65
A31039_c0_g1	140.07	F:GO:0004252; P:GO:0006508	S38700_c0_g1	25.3
A31053_c0_g1	33.79	C:GO:0005787; P:GO:0006465; F:GO:0008233; C:GO:0016021	S38714_c0_g1	6.18	C:GO:0016020; C:GO:0016021
A31060_c0_g2	9.17	F:GO:0005524	S38725_c0_g1	5.73
A31070_c0_g2	25.62	F:GO:0042302	S38730_c0_g3	4.62
A31076_c0_g1	6.42		S38732_c0_g1	4.4	F:GO:0008137; F:GO:0009055; C:GO:0016020
A31076_c1_g1	9.99		S38737_c0_g1	11.81
A31120_c0_g1	59.27	F:GO:0004579; C:GO:0005783; P:GO:0006486; C:GO:0016021	S38738_c0_g2	6.3	F:GO:0005201; C:GO:0005581; C:GO:0031012
A31122_c0_g1	11.84		S38738_c0_g4	7.12	F:GO:0005178; F:GO:0005201; C:GO:0005581; C:GO:0005587; C:GO:0005604; C:GO:0005783; P:GO:0006919; P:GO:0007166; P:GO:0008283; P:GO:0016525; C:GO:0031012; P:GO:0032836; C:GO:0043231; P:GO:0072577
A31125_c0_g1	6.3		S38753_c0_g1	4.8
A31127_c0_g2	13.88	F:GO:0003924; F:GO:0004871; P:GO:0007186; F:GO:0019001; F:GO:0031683	S38754_c0_g1	80.76	C:GO:0005784; P:GO:0006886; C:GO:0016021
A31130_c0_g1	163.25	F:GO:0005524; P:GO:0015986	S38793_c0_g1	10.55	P:GO:0065008; P:GO:0071816; C:GO:0071818
A31138_c0_g1	12.58		S38815_c0_g1	23.89
A31145_c0_g2	48.76	C:GO:0016021; P:GO:0016192	S38827_c0_g1	19.16	F:GO:0003676
A31154_c0_g1	9.61	F:GO:0005524	S38834_c0_g1	6.13	F:GO:0005524; C:GO:0005737; C:GO:0005856
A31156_c0_g1	21.54	F:GO:0004766; P:GO:0008295; F:GO:0016787; F:GO:0097159; F:GO:1901363	S38845_c0_g1	36.17	F:GO:0008137; F:GO:0009055; C:GO:0016020
A31161_c0_g1	17.71	F:GO:0003677	S38853_c0_g1	5.29	F:GO:0030246
A31200_c0_g1	7.09	F:GO:0004127; F:GO:0005524; C:GO:0005634; C:GO:0005737; P:GO:0006207; P:GO:0006221; F:GO:0009041; P:GO:0046939	S38853_c0_g2	5.85	F:GO:0030246
A31210_c0_g1	9.64	F:GO:0003676; F:GO:0005524	S38875_c0_g1	8.44
A31250_c0_g1	9.82	C:GO:0005747	S38886_c0_g1	7.85	F:GO:0003676
A31266_c0_g1	10.85	F:GO:0004739; P:GO:0006086; C:GO:0016021; P:GO:0055114	S38913_c0_g1	4.13	C:GO:0000015; P:GO:0000045; F:GO:0000287; P:GO:0002253; F:GO:0004634; F:GO:0005515; C:GO:0005634; C:GO:0005856; C:GO:0005886; P:GO:0006096; P:GO:0006351; C:GO:0009986; C:GO:0020020
A31277_c0_g1	13.45	F:GO:0004674; F:GO:0005524; P:GO:0006468	S38920_c0_g1	11.05
A31282_c0_g1	501.46	F:GO:0016620; P:GO:0055114	S38926_c0_g1	71.77	C:GO:0016020; C:GO:0016021
A31287_c0_g1	11.53	F:GO:0015018; C:GO:0016020	S38930_c0_g1	38.12	P:GO:0008152; F:GO:0016747
A31293_c0_g1	9.95	F:GO:0004601; P:GO:0006979; C:GO:0016020; C:GO:0016021; F:GO:0020037; P:GO:0055114; P:GO:0098869	S38931_c0_g1	4.07	F:GO:0003676
A31295_c0_g3	40.21	F:GO:0005549	S38935_c0_g1	5.68
A3131_c0_g2	16.14	C:GO:0000785; C:GO:0000786; C:GO:0000790; C:GO:0000808; F:GO:0003677; F:GO:0003688; C:GO:0005634; C:GO:0005664; P:GO:0006260; P:GO:0006265; P:GO:0006334; P:GO:0006355; P:GO:1902597	S38951_c0_g1	9.64	F:GO:0005515
A31333_c0_g1	33.2	F:GO:0003676; F:GO:0005524	S38968_c0_g1	53.58	F:GO:0003677
A31334_c0_g1	9.86		S38976_c0_g1	85.33	C:GO:0009279; C:GO:0015627; P:GO:0015628
A31364_c0_g2	547.5	F:GO:0003735; C:GO:0005840; P:GO:0006412	S38980_c0_g1	5.84	F:GO:0004602; P:GO:0006979; P:GO:0055114
A31413_c1_g1	12.16		S38982_c0_g1	63.8	C:GO:0016021; F:GO:0016740
A31428_c0_g1	8.03		S39023_c0_g1	544.8	C:GO:0016020; C:GO:0016021
A31498_c0_g1	8.13	F:GO:0005515	S39033_c0_g1	12.35
A31522_c0_g2	6.42		S39052_c0_g1	4.04
A31542_c0_g1	124.77	P:GO:0006508; F:GO:0008234	S39057_c0_g1	17.64	F:GO:0004497; F:GO:0019904; P:GO:0055114
A31545_c0_g1	85.28	C:GO:0005737; P:GO:0006457	S39061_c0_g1	35.14	F:GO:0008083; C:GO:0016020
A31548_c0_g2	532.56	F:GO:0005515	S39074_c0_g1	5.63
A31557_c0_g1	184.13	F:GO:0005509; F:GO:0005544	S39079_c0_g1	4.38	F:GO:0005515
A31570_c0_g1	102.78	F:GO:0004553; P:GO:0005975	S39096_c0_g1	581.3	P:GO:0000413; F:GO:0003755; P:GO:0006457
A31586_c0_g1	873.56	F:GO:0003735; C:GO:0005840; P:GO:0006412	S39106_c0_g1	4.41	F:GO:0005515
A31599_c0_g1	6.86	F:GO:0003677	S39115_c0_g1	106.38	F:GO:0003924
A31623_c0_g1	8.07	P:GO:0006886; P:GO:0016192; C:GO:0030131	S39120_c0_g1	6.15	F:GO:0005524
A31634_c0_g1	1002.1	F:GO:0003735; F:GO:0005515; C:GO:0005840; P:GO:0006412	S39133_c0_g1	5.53	F:GO:0003735; C:GO:0005840; P:GO:0006412
A31638_c0_g1	27.34	F:GO:0003676; F:GO:0003723; F:GO:0008270; C:GO:0016020; C:GO:0016021	S39144_c0_g1	127.9	C:GO:0005783; C:GO:0016021
A31644_c0_g1	58.45		S39148_c0_g1	6.78
A31653_c0_g1	11.05	C:GO:0044464	S39154_c0_g1	6.01
A31665_c0_g1	15.36	C:GO:0016020; F:GO:0016740	S39176_c0_g1	8.43	F:GO:0003735; C:GO:0005763; P:GO:0032543
A31666_c0_g1	12.7	F:GO:0004045	S39179_c0_g1	92.35
A31670_c0_g1	6.6	F:GO:0004252; P:GO:0006508	S39185_c0_g1	333.69	F:GO:0003735; C:GO:0005840; P:GO:0006412
A31689_c0_g1	8.8	C:GO:0016020	S39204_c0_g1	181.51	F:GO:0004190; C:GO:0005764; P:GO:0006508
A31709_c0_g1	14.25	F:GO:0005212	S39206_c0_g1	907.61	F:GO:0003735; C:GO:0005840; P:GO:0006412
A31717_c0_g1	6.34		S39240_c0_g1	17.78	C:GO:0005737; C:GO:0070062
A31735_c0_g1	55.23	F:GO:0003824; F:GO:0005488; P:GO:0006631	S39245_c0_g1	20.48	F:GO:0005509
A31738_c0_g1	69.25	F:GO:0005515	S39265_c0_g1	8.61	F:GO:0046872
A31757_c0_g1	11.11	F:GO:0009055; F:GO:0015035; P:GO:0045454	S39274_c0_g1	93.98	P:GO:0006614; C:GO:0016021
A31775_c0_g1	9.3		S39279_c0_g2	5.99	F:GO:0003746; P:GO:0006414; C:GO:0016020; C:GO:0016021
A31787_c0_g1	7.69	F:GO:0004812; F:GO:0005524; P:GO:0006418	S39290_c0_g4	5.67
A31796_c0_g1	6.08	F:GO:0046872	S39300_c0_g1	35.76	C:GO:0005885; P:GO:0034314
A31809_c0_g2	6.87		S39318_c0_g1	28.27
A31817_c0_g1	74.91	F:GO:0016787	S39318_c0_g2	40.26	F:GO:0003700; P:GO:0006355; F:GO:0043565
A31818_c0_g1	44.47	P:GO:0000027; P:GO:0000463; C:GO:0005730; F:GO:0019843	S39318_c0_g3	39.33	F:GO:0003700; P:GO:0006355; F:GO:0043565
A31856_c0_g1	23.66	F:GO:0016740	S39327_c0_g1	12.31
A31921_c0_g1	22.64	C:GO:0005575; P:GO:0008150	S39328_c0_g1	11.56	F:GO:0046872
A31932_c0_g1	60.32	F:GO:0003779; C:GO:0005622	S39338_c0_g1	4.16	C:GO:0005840
A31946_c0_g1	7.6	C:GO:0005829; P:GO:0035971	S39340_c0_g1	92.91	P:GO:0015986
A31956_c0_g1	17.15		S39350_c0_g1	37.2
A31962_c0_g3	22.9	C:GO:0005747; F:GO:0008137	S39352_c0_g1	7.26
A31969_c0_g1	6.54	F:GO:0016702; P:GO:0055114	S39353_c0_g1	11.32
A31976_c0_g1	27.97		S39369_c0_g1	6.19	F:GO:0005515
A31986_c0_g1	13.57	F:GO:0005515; P:GO:0007165	S39377_c0_g1	4.33	F:GO:0004867; F:GO:0005515
A31991_c0_g1	18.85	F:GO:0005515	S39380_c0_g1	4.85	C:GO:0016020
A31995_c0_g4	123.68		S39399_c0_g1	7.02
A31996_c0_g1	6.87	F:GO:0005126	S39399_c0_g2	7.54
A31996_c0_g2	8.22	F:GO:0005126	S39433_c0_g2	5.19	F:GO:0004252; P:GO:0006508
A31997_c0_g1	31.1	F:GO:0003676	S39438_c0_g1	27.95	C:GO:0005960; P:GO:0019464
A32041_c0_g1	10.06	F:GO:0008080; F:GO:0051536	S39447_c0_g1	44.54	C:GO:0000786; F:GO:0003677; C:GO:0005634; P:GO:0006334; P:GO:0006810; C:GO:0016021; F:GO:0046982
A32042_c0_g1	13.53		S39456_c0_g1	8.2	C:GO:0005840
A32055_c0_g1	11.73		S39468_c0_g1	29.57	C:GO:0016020; C:GO:0016021; F:GO:0047134
A32055_c0_g2	16.07		S39493_c0_g1	7.1	P:GO:0006888; C:GO:0030134; C:GO:0030173; C:GO:0030176; F:GO:0097020
A32066_c0_g1	1074.35	F:GO:0003735; C:GO:0005840; P:GO:0006412	S39504_c0_g1	6.16	F:GO:0004721; P:GO:0006470; C:GO:0016020
A32089_c0_g2	11.44		S39519_c0_g1	63.3	F:GO:0004298; C:GO:0005839; P:GO:0051603
A32099_c0_g1	14.53	F:GO:0008168; F:GO:0016740; P:GO:0032259	S39527_c1_g1	13.51	F:GO:0042302
A32115_c0_g1	6.45	F:GO:0008270; F:GO:0046872	S39528_c0_g2	333.25	C:GO:0005622; F:GO:0019843
A32119_c0_g1	6.14	F:GO:0016491; P:GO:0055114	S39555_c0_g1	39.16	F:GO:0005509
A32170_c0_g1	222.93	F:GO:0005524	S39579_c0_g1	5.22	C:GO:0016020; C:GO:0016021
A32187_c0_g2	7.86	F:GO:0030246	S39586_c0_g1	9.04
A32194_c0_g1	94.93		S39595_c0_g1	4.56	P:GO:0006364; C:GO:0032040
A32194_c0_g2	177.95		S39596_c0_g1	5.35
A32200_c1_g1	37.08	F:GO:0008253; P:GO:0016311	S39649_c0_g1	17.59	F:GO:0005525
A32204_c0_g1	19.57		S39653_c0_g2	7.1
A32210_c0_g1	23.1	C:GO:0016020; C:GO:0016021	S39677_c0_g1	165.22
A32213_c0_g1	8.22		S39716_c0_g1	6.84	P:GO:0046907
A32216_c0_g1	30.64		S39719_c0_g1	4.78	F:GO:0000166; F:GO:0003676; F:GO:0003723
A32217_c0_g1	34.32	F:GO:0004222; C:GO:0005576; P:GO:0006030; P:GO:0006508; F:GO:0008061	S39719_c1_g1	50.08	F:GO:0005525; P:GO:0007264
A32225_c0_g1	103.59		S39751_c0_g1	241.5
A32229_c0_g1	23.24	C:GO:0005743; P:GO:0006740; F:GO:0008750; C:GO:0016021; F:GO:0050661; F:GO:0051287	S39763_c0_g2	17.94	F:GO:0003677; F:GO:0003899; P:GO:0006351
A32234_c0_g1	163.19	P:GO:0015031; C:GO:0016020	S39781_c0_g1	10.05	C:GO:0016021
A32259_c0_g1	94.62	C:GO:0005737; P:GO:0009968	S39789_c0_g1	93.65
A32263_c0_g1	9.98	F:GO:0005515	S39792_c0_g1	12.6
A32280_c0_g1	7.97	P:GO:0006401; P:GO:0043628; C:GO:0044424	S39814_c0_g1	69.07
A32302_c0_g1	18.85		S39824_c0_g1	6.27	P:GO:0008152
A32349_c0_g1	81.28	F:GO:0004222; P:GO:0006508	S39826_c0_g1	4.37	F:GO:0016787
A32358_c0_g1	48.98	F:GO:0003676; P:GO:0006351; F:GO:0008270	S39828_c0_g1	16.74	C:GO:0016020; F:GO:0016740
A32361_c0_g2	67.57	F:GO:0004298; C:GO:0005839; P:GO:0051603	S39846_c0_g1	6.72	P:GO:0007165; C:GO:0016021
A32370_c0_g1	15.16		S39860_c0_g1	31.94	F:GO:0003743; P:GO:0006413
A32376_c0_g1	110.31	F:GO:0008121; F:GO:0051537; P:GO:0055114	S39860_c0_g2	14.85	F:GO:0003743; P:GO:0006413
A32391_c0_g1	8.21	F:GO:0004377; C:GO:0005789; P:GO:0006490; P:GO:0033577	S39861_c0_g1	437.07	F:GO:0003723; F:GO:0003735; P:GO:0006412; C:GO:0016020; C:GO:0022627; C:GO:0070062
A32410_c0_g1	44.46	F:GO:0005525	S39873_c1_g1	14.09
A32415_c0_g1	27.71	F:GO:0015078; C:GO:0033179; P:GO:1902600	S39880_c0_g1	11.02	F:GO:0004045
A32431_c0_g1	218.27		S39895_c0_g1	598.44	F:GO:0003735; C:GO:0005840; P:GO:0006412
A32458_c0_g1	56.16	F:GO:0004001; P:GO:0006166; P:GO:0006167; P:GO:0016310	S39915_c0_g2	5.5	F:GO:0003735; C:GO:0005840; P:GO:0006412
A32472_c0_g1	9.43	F:GO:0004129; C:GO:0005739; P:GO:1902600	S39919_c0_g1	30.28	C:GO:0000502; P:GO:0043248
A32502_c0_g1	15.2		S39925_c1_g1	9.63	P:GO:0006810; C:GO:0016021
A32523_c0_g1	63.68	F:GO:0005488; C:GO:0016021	S39939_c0_g1	33.9	F:GO:0004601; P:GO:0006979; C:GO:0016020; C:GO:0016021; F:GO:0020037; P:GO:0055114; P:GO:0098869
A32547_c0_g1	6.54	C:GO:0016021	S39952_c0_g1	42.01
A32549_c0_g1	13.22		S39966_c0_g2	5.03
A32557_c0_g1	152.63	C:GO:0005576; P:GO:0006030; F:GO:0008061	S39967_c0_g1	475.2	F:GO:0004252; P:GO:0006508
A32587_c0_g2	23.3		S39990_c0_g1	19.02
A32595_c0_g1	13.52	F:GO:0005198; P:GO:0016226; F:GO:0051536	S39993_c0_g1	4.43	F:GO:0003676
A32598_c0_g1	9.04		S40000_c0_g1	20.99	C:GO:0005741; P:GO:0006626
A32604_c0_g1	79.65	P:GO:0000460; P:GO:0000470; C:GO:0005730; C:GO:0030687	S40009_c0_g1	21.45
A32634_c0_g1	24.21	F:GO:0004252; P:GO:0006508; F:GO:0008233	S40019_c0_g1	104.13	C:GO:0005750; P:GO:0006122
A32636_c0_g1	16	C:GO:0016021	S40040_c1_g1	19.05	F:GO:0016787
A32637_c0_g1	10.31	F:GO:0003723	S40040_c2_g1	12.76
A32672_c0_g1	34.61	P:GO:0045454	S40042_c0_g2	44.73
A32679_c0_g1	6.5	P:GO:0030488; C:GO:0031515	S40060_c0_g1	45.89	C:GO:0033178; F:GO:0046961; P:GO:1902600
A32687_c1_g2	23.79		S40062_c0_g1	4.49	P:GO:0000381; F:GO:0003723; F:GO:0003729; C:GO:0005634; P:GO:0006913; C:GO:0016607; P:GO:0032502; C:GO:1990904
A32689_c0_g1	7.24		S40083_c0_g1	5.19	P:GO:0008272; F:GO:0015116; C:GO:0016021
A32689_c0_g2	10.34		S40089_c0_g1	14.77
A32689_c1_g1	22.9	C:GO:0016020; C:GO:0016021	S40114_c0_g2	48	C:GO:0016021
A32697_c1_g1	10.22	F:GO:0003676	S40118_c0_g1	4.73
A32704_c0_g1	15.31	F:GO:0030246	S40122_c0_g1	58.32
A32712_c0_g1	41.1	F:GO:0003677; C:GO:0005634	S40142_c0_g1	439.1
A32732_c0_g1	6.04	C:GO:0005840	S40144_c0_g1	384.03	F:GO:0003735; C:GO:0005840; P:GO:0006412
A32732_c0_g2	10.29	C:GO:0005840	S40151_c0_g1	5.81
A32752_c0_g1	9.62		S40156_c1_g1	14.94	C:GO:0016020
A32767_c0_g1	6.8		S40182_c0_g1	4.73	C:GO:0005634; P:GO:0006334
A32773_c0_g1	8.78	F:GO:0004648; P:GO:0006564	S40186_c0_g1	5.93	P:GO:0000467; F:GO:0003676; F:GO:0003723
A32791_c0_g1	6.72		S40226_c0_g1	58.02	F:GO:0004347; P:GO:0006094; P:GO:0006096
A32803_c0_g1	11.32	F:GO:0016491; P:GO:0055114	S40235_c0_g2	524.79	C:GO:0005840
A32811_c0_g1	7.66		S40242_c0_g1	36.37	C:GO:0005787; P:GO:0006465; F:GO:0008233; C:GO:0016021
A32838_c0_g1	90.94	P:GO:0045454	S40246_c0_g2	5.97
A32847_c0_g1	429.56	F:GO:0003735; C:GO:0005840; P:GO:0006412	S4025_c0_g1	4.39	F:GO:0003779; C:GO:0005769; P:GO:0034314; F:GO:0043014; C:GO:0071203
A32850_c0_g1	16.94		S40253_c0_g1	48.52	P:GO:0045454
A32851_c0_g1	7.17	P:GO:0008152; F:GO:0008233	S40273_c0_g1	5.99
A32858_c0_g1	20.12		S40277_c0_g1	68.5	F:GO:0003700; P:GO:0006355; F:GO:0043565
A32913_c0_g1	6.63		S40292_c0_g1	5.6
A32919_c0_g3	95.89	F:GO:0005515; F:GO:0005524; C:GO:0005737; C:GO:0005856	S40296_c0_g1	5.46
A32951_c0_g1	7.82	C:GO:0016021	S40309_c0_g1	8.54	F:GO:0005509; C:GO:0005737; C:GO:0005856; F:GO:0008270
A32956_c0_g3	39.71	F:GO:0097159; F:GO:1901363	S40310_c0_g2	7.71	C:GO:0016020; C:GO:0016021
A32960_c0_g1	13.26		S40339_c0_g1	6.97	P:GO:0042256; F:GO:0043022
A32962_c0_g3	11.55		S40340_c0_g1	13.49
A32969_c1_g1	30.8	F:GO:0020037; F:GO:0046872	S40345_c0_g1	57.02	C:GO:0005783; P:GO:0006620; C:GO:0016020; C:GO:0016235; C:GO:0045111
A32970_c0_g1	66.7	F:GO:0005506; P:GO:0016226; F:GO:0051536	S40349_c0_g2	4.08
A32973_c0_g1	26.97		S40361_c0_g2	36.03
A33001_c0_g1	97.92	C:GO:0016020	S40369_c0_g1	53.26	F:GO:0004784; P:GO:0006801; F:GO:0046872; P:GO:0055114
A33009_c0_g1	228.12		S40377_c0_g1	25.62	C:GO:0005829; P:GO:0035971
A33020_c0_g1	17.6	C:GO:0005634; P:GO:0033036; P:GO:0071702; P:GO:0071705	S40397_c0_g1	54.55
A33023_c0_g1	119.05	F:GO:0003735; C:GO:0005840; P:GO:0006412	S40409_c0_g1	11.62	F:GO:0030246
A33029_c0_g1	7.58	F:GO:0005509	S40415_c0_g1	7.1
A33043_c0_g1	8.24	C:GO:0005634; P:GO:0006260	S40420_c0_g1	32.09	F:GO:0003824; P:GO:0009058
A33044_c0_g1	7.02	P:GO:0008152	S40451_c0_g1	6.53
A33049_c2_g1	202.1	C:GO:0000786; F:GO:0003677; C:GO:0005634; P:GO:0006334	S40458_c0_g1	8.8	F:GO:0003700; P:GO:0006355; F:GO:0043565
A33049_c2_g2	233.51	C:GO:0000786; F:GO:0003677; C:GO:0005634; P:GO:0006334	S40462_c0_g1	37.64	F:GO:0005515
A33062_c0_g1	31.48	C:GO:0005622; P:GO:0042254	S40465_c0_g1	37.94
A33069_c0_g1	7.01		S40478_c0_g1	4.22	P:GO:0002082; F:GO:0005515; C:GO:0005634; C:GO:0005740; C:GO:0016020; P:GO:0034551; C:GO:0042645; P:GO:0070131; P:GO:1903364
A33076_c0_g1	8.86	P:GO:0000245; F:GO:0003676; C:GO:0005686; F:GO:0008270; C:GO:0071004; C:GO:0071013	S40488_c0_g1	5.31	F:GO:0003676; F:GO:0005524
A33081_c0_g1	13.24	F:GO:0016787	S40535_c0_g1	5.78
A33082_c0_g1	12.31		S40541_c0_g1	4.16
A33098_c0_g1	19.35	P:GO:0045454	S40555_c0_g1	8.21	C:GO:0031514
A33109_c0_g1	23.34		S40574_c0_g1	8.51	F:GO:0005515
A33111_c0_g1	12.03		S40579_c1_g1	7.87	F:GO:0003677
A33114_c0_g1	24.82	C:GO:0016020; C:GO:0016021	S40579_c1_g2	5
A33126_c0_g1	6.11		S40585_c0_g1	4.92
A33135_c0_g1	10.14		S40620_c0_g1	13.99
A33147_c0_g1	9.35	C:GO:0005634; P:GO:1902979	S40633_c0_g2	4.83	C:GO:0016021
A33151_c0_g4	8.17	F:GO:0003676	S40633_c0_g3	9.37	C:GO:0016021
A33157_c0_g1	9.61	F:GO:0003676	S40637_c0_g1	9.72	P:GO:0000724; C:GO:0000784; F:GO:0003697; C:GO:0005654; C:GO:0005737; P:GO:0007093; P:GO:0010212; C:GO:0070876; P:GO:1904355
A33162_c0_g1	218.07		S40646_c0_g1	6.92
A33170_c0_g1	10.78	F:GO:0004252; P:GO:0006508	S40700_c0_g1	7.74	F:GO:0003677; C:GO:0005634
A33171_c0_g1	11.39	C:GO:0000811; P:GO:0032508; F:GO:0043138; P:GO:1902983	S40702_c0_g1	78.09
A33173_c0_g1	223.43	F:GO:0004252; P:GO:0006508	S40710_c0_g1	9.58	C:GO:0005840; P:GO:0006412
A33191_c0_g2	11.61	F:GO:0005328; P:GO:0006836; C:GO:0016021	S40717_c0_g1	6.2	P:GO:0007034
A33235_c0_g1	10.25		S40725_c0_g1	10.36	P:GO:0006508; F:GO:0008234
A3324_c0_g1	7.27	F:GO:0005524; F:GO:0016887	S40743_c0_g1	108.32	C:GO:0016020; C:GO:0016021
A33241_c0_g1	6.26	F:GO:0005515	S40749_c0_g1	4.72	F:GO:0003735; C:GO:0005840; P:GO:0006412
A33242_c1_g2	130.41	F:GO:0005515; F:GO:0008270	S40763_c0_g1	8.94
A33246_c0_g1	12.3	F:GO:0003735; C:GO:0005840; P:GO:0006412	S40767_c0_g1	6.72
A33254_c1_g1	164.22	F:GO:0004784; P:GO:0006801; F:GO:0046872; P:GO:0055114	S40794_c0_g2	15.47	F:GO:0030246
A33258_c0_g1	6.51	F:GO:0003677; F:GO:0003700; P:GO:0006355	S40828_c0_g1	36.4	F:GO:0003924
A33259_c1_g1	6.13	C:GO:0000123; F:GO:0003713; F:GO:0004402; P:GO:0006355; P:GO:0016573	S40836_c0_g1	45.72	C:GO:0016020; C:GO:0016021
A33259_c1_g2	9.14	F:GO:0005524	S40837_c0_g3	7.36
A33265_c1_g1	11.24		S40866_c0_g1	37.6	C:GO:0005737; F:GO:0018738; P:GO:0046294; F:GO:0052689; C:GO:0070062
A33269_c0_g1	90.38	F:GO:0003824	S40879_c0_g1	5.96	F:GO:0005515
A33272_c0_g1	8.07	C:GO:0005634; P:GO:0006333	S40882_c0_g1	6.32	F:GO:0005515
A33279_c0_g2	19.19		S40887_c0_g1	145.46	F:GO:0005488
A33287_c0_g1	84.27		S40900_c0_g2	5.08	P:GO:0006364; C:GO:0030688
A33305_c0_g1	7.04		S40902_c0_g1	29.21	C:GO:0005856
A33308_c0_g1	33.12	F:GO:0005525; P:GO:0007264	S40905_c0_g1	15.15
A33317_c1_g2	41.39		S40915_c0_g1	10.06	F:GO:0005515
A33318_c0_g2	76.96	C:GO:0005576; P:GO:0006030; F:GO:0008061	S40927_c0_g1	4.46
A33322_c0_g1	24.04	F:GO:0005515	S40929_c1_g2	1845.12	F:GO:0016491; F:GO:0046872; P:GO:0055114
A33336_c0_g2	6.74		S40936_c0_g2	262.39	F:GO:0004013; P:GO:0019510; F:GO:0051287
A33340_c0_g1	8.71		S40938_c0_g1	14.94	F:GO:0042302
A33344_c0_g1	9.42		S40943_c0_g1	75.1	F:GO:0003924
A33358_c0_g1	11.34	P:GO:0006508; C:GO:0022626; F:GO:0046872; F:GO:0070006; P:GO:0070084	S40949_c0_g1	6.93
A33360_c0_g1	35.32	F:GO:0005515	S40954_c0_g1	37.86	F:GO:0003743
A33370_c0_g1	31.27	F:GO:0004298; P:GO:0006511; C:GO:0019773	S40969_c0_g2	5.81	F:GO:0030246
A33379_c0_g1	10.11	F:GO:0005524; P:GO:0008152; F:GO:0016301	S40972_c0_g1	7.08
A33383_c0_g1	6.37		S40977_c0_g3	142.42	F:GO:0005515
A33398_c0_g1	7.25	C:GO:0016020; C:GO:0016021; F:GO:0016491; P:GO:0055114	S40983_c0_g1	57.42	F:GO:0016301; P:GO:0016310
A33406_c0_g1	9.5	F:GO:0008270	S40984_c0_g1	16.78	F:GO:0003677; F:GO:0003700; P:GO:0006355
A33407_c0_g1	8.94	F:GO:0003735; C:GO:0005762	S40987_c0_g1	294.98	F:GO:0004553; C:GO:0005576; P:GO:0005975; P:GO:0006030; F:GO:0008061
A33412_c0_g1	15.21	P:GO:0006457; F:GO:0051082	S40990_c0_g1	223.59	F:GO:0005509
A33418_c0_g1	24.2		S41012_c1_g1	4.07	F:GO:0003735; C:GO:0005840; P:GO:0006412
A33421_c0_g1	17.17	F:GO:0019239	S41018_c0_g1	69.49	F:GO:0005515
A33439_c0_g1	7.66	C:GO:0016020; C:GO:0016021; F:GO:0016740; F:GO:0016757	S41021_c0_g1	36.66	F:GO:0003723; P:GO:0006364; P:GO:0008033; F:GO:0008168
A33458_c0_g1	16.43	F:GO:0008270	S41021_c0_g2	4.22
A33458_c0_g2	15.85	F:GO:0008270	S41041_c0_g2	18.06	F:GO:0004843; C:GO:0005622; P:GO:0006511
A33458_c0_g3	98.8	F:GO:0008270	S41054_c0_g1	5.56	F:GO:0003735; P:GO:0006412; P:GO:0006810; C:GO:0016020; C:GO:0016021; P:GO:0055085
A33460_c0_g1	15.25	F:GO:0005488	S41055_c0_g1	11.91	F:GO:0003995; F:GO:0050660; P:GO:0055114
A33472_c2_g2	7.95	C:GO:0005634; P:GO:0006352	S41078_c0_g1	7.58
A33475_c1_g1	7.56		S41084_c0_g1	4.57	F:GO:0003723
A33476_c0_g1	574.04	F:GO:0003735; C:GO:0005840; P:GO:0006412	S41088_c0_g1	4.24
A33506_c0_g1	10.13	C:GO:0005623; P:GO:0045454	S41091_c0_g2	8.19	F:GO:0008237; F:GO:0008270
A33510_c0_g1	25.94	F:GO:0003677; F:GO:0005524; C:GO:0005634; P:GO:0006355; F:GO:0008270; F:GO:0016818	S41104_c0_g1	19.5	F:GO:0005515
A33513_c0_g1	9.9		S41120_c0_g1	24.32
A33520_c0_g1	104.66	C:GO:0005741; P:GO:0055085	S41121_c0_g1	14.66	F:GO:0004252; P:GO:0006508
A33526_c0_g1	12.99	F:GO:0003677; F:GO:0003887; P:GO:0006351	S41131_c0_g1	41.11	F:GO:0005524
A33537_c0_g1	157.08		S41133_c0_g1	16.37	F:GO:0003676
A33543_c0_g1	21.53	F:GO:0004672; F:GO:0005524; P:GO:0006468	S41134_c0_g1	10.74
A33549_c0_g1	451.65	F:GO:0003735; C:GO:0005840; P:GO:0006412	S41135_c0_g1	7.77
A33557_c0_g1	27.97		S41135_c0_g2	4.86
A33557_c1_g2	19.02		S41155_c0_g1	771.74	F:GO:0003735; C:GO:0005840; P:GO:0006412
A33559_c0_g1	18.86		S41168_c0_g1	6.5	F:GO:0003735; C:GO:0005840; P:GO:0006412
A33569_c0_g1	12.91		S41176_c0_g1	9.62	F:GO:0003677; C:GO:0005634; P:GO:0006355
A33586_c0_g1	10.41	F:GO:0015321; C:GO:0016020; P:GO:0044341	S41179_c0_g1	146.28	F:GO:0003677; F:GO:0003713; P:GO:0006355
A33599_c0_g1	6.7		S41183_c0_g1	5.74
A33643_c0_g1	7.12		S41188_c0_g1	8.96	F:GO:0005509
A33644_c0_g1	7.39	P:GO:0006879; F:GO:0008199	S41188_c0_g2	4153.17	F:GO:0005509
A33654_c0_g1	38.34	F:GO:0003824; P:GO:0005975; F:GO:0043169	S41189_c0_g1	4.96	F:GO:0042302
A33659_c0_g1	7.84	F:GO:0008168; P:GO:0032259	S41197_c0_g1	49.64	F:GO:0004601; P:GO:0006979; F:GO:0020037; C:GO:0042600; P:GO:0055114; P:GO:0098869
A33673_c0_g1	8.78	C:GO:0005840	S41200_c0_g1	51.4	C:GO:0005743; F:GO:0016651; P:GO:0022904
A33699_c0_g1	114.84		S41205_c0_g1	33.4	C:GO:0005747; P:GO:0006120; F:GO:0008137; C:GO:0045272; F:GO:0046872; F:GO:0051537
A33706_c0_g1	86.61	F:GO:0042302	S41217_c0_g1	13.31	F:GO:0003676
A33716_c0_g1	11.8	P:GO:0018364; P:GO:0030488; P:GO:0070476	S41221_c0_g1	8.44
A33719_c0_g1	25.52		S41227_c0_g1	7.95
A33734_c0_g1	173.92		S41242_c0_g2	6.76	C:GO:0000178
A33736_c0_g1	11.23	C:GO:0005737; P:GO:0006397; P:GO:0008380; C:GO:0032991; C:GO:0044428	S41250_c1_g1	6.86	F:GO:0005515
A33738_c0_g1	32.57	F:GO:0003676; F:GO:0008270	S41251_c0_g1	5.17	C:GO:0005634; C:GO:0005730
A33741_c0_g1	229.59	F:GO:0003743; P:GO:0006413	S41252_c0_g1	19.69
A33748_c0_g1	8.38		S41260_c0_g1	4.82
A33751_c0_g2	8.21	F:GO:0005509	S41276_c0_g1	7.07	F:GO:0004252; P:GO:0006508
A33764_c0_g1	12.44		S41277_c0_g2	7.79	P:GO:0016579; F:GO:0036459
A33766_c0_g1	18.29	C:GO:0016020	S41279_c0_g1	5.15	F:GO:0005515
A33769_c1_g1	63.1	C:GO:0016021	S41297_c0_g1	389.17	F:GO:0003677; P:GO:0006355
A33771_c0_g1	21.24	F:GO:0003723	S41312_c0_g1	6.21	F:GO:0003676; P:GO:0006139; F:GO:0008408
A33772_c0_g1	89.86	F:GO:0005507; F:GO:0016715; P:GO:0055114	S41320_c0_g1	77.92	P:GO:0001558; F:GO:0005520; C:GO:0005576
A33775_c0_g1	10.27	C:GO:0005634	S41340_c0_g1	58.29	F:GO:0003735; C:GO:0005840; P:GO:0006412
A33777_c0_g1	8.38	F:GO:0005549	S41351_c0_g1	9.29	C:GO:0005576; F:GO:0008233
A33784_c0_g1	11.69		S41363_c0_g1	5.05
A33807_c0_g1	6.97	F:GO:0005525	S41383_c0_g1	5.84
A33808_c0_g2	6.24	C:GO:0044424	S41398_c0_g1	4.12	F:GO:0003924
A33817_c0_g1	16.41	P:GO:0006364; C:GO:0032040	S41406_c0_g1	4.29	F:GO:0003746; P:GO:0006452; F:GO:0043022; P:GO:0045901; P:GO:0045905
A33819_c1_g1	9.07	F:GO:0004721; C:GO:0005634; P:GO:0006397	S41407_c0_g1	13.81	F:GO:0030246
A33833_c0_g1	18.35	P:GO:0008152; F:GO:0016747	S41413_c0_g1	73.8
A33848_c0_g1	9.83	C:GO:0005840	S41444_c0_g1	4.23	F:GO:0004672; F:GO:0004674; F:GO:0005524; P:GO:0006468; P:GO:0007049; C:GO:0016020; C:GO:0016021; F:GO:0016301; P:GO:0016310
A33859_c0_g1	6.81	P:GO:0008033; F:GO:0017150; F:GO:0050660; P:GO:0055114	S41450_c0_g2	24.13
A33866_c0_g2	27.96	C:GO:0000813; F:GO:0003676; P:GO:0043328; F:GO:0046983	S41454_c0_g1	52.88
A33874_c0_g1	48.28	C:GO:0005746; F:GO:0009055; P:GO:0019233	S41455_c0_g1	10.38	C:GO:0016020; C:GO:0016021
A33881_c0_g1	6.18		S41456_c0_g1	10.76
A33883_c0_g1	8.13	C:GO:0005783; C:GO:0016020; C:GO:0016021	S41461_c0_g1	4.26	F:GO:0003824; F:GO:0050662
A33887_c1_g1	7.63		S41462_c0_g1	54.56	F:GO:0005524
A33900_c0_g1	11.24	F:GO:0016831; P:GO:0019752; F:GO:0030170	S41465_c0_g1	133.31
A33903_c0_g2	7.06		S41466_c0_g1	6.83	F:GO:0003735; C:GO:0005840; P:GO:0006412
A33904_c0_g1	10.79		S41492_c1_g1	5.95
A33913_c0_g1	598.11	P:GO:0006879; F:GO:0008199	S41496_c0_g1	5
A33916_c0_g1	8.92	C:GO:0005840	S41497_c0_g1	7.17	F:GO:0016491
A33918_c0_g2	10.31		S41498_c0_g1	28.03	C:GO:0000786; F:GO:0003677; C:GO:0005634; P:GO:0006334
A33919_c0_g1	11.6	F:GO:0003899; P:GO:0006351	S41504_c0_g1	21.48	F:GO:0005515
A33928_c0_g1	17.2	P:GO:0031110	S41516_c0_g1	5.81
A33931_c0_g1	7.77	P:GO:0006351; F:GO:0046983	S41526_c0_g1	4.2	C:GO:0016020; C:GO:0016021
A33952_c0_g1	68.14		S41531_c0_g1	231.24	P:GO:0002181; F:GO:0003735; C:GO:0022625; C:GO:0030687; F:GO:0070180
A33959_c0_g1	19.39		S41536_c0_g1	652.77	F:GO:0003735; C:GO:0005840; P:GO:0006412
A33963_c0_g1	274.16	P:GO:0000413; F:GO:0003755; P:GO:0006457	S41549_c0_g2	4.1
A33965_c1_g3	16.62		S41553_c0_g1	5.51
A33981_c0_g1	14.02	F:GO:0004721; F:GO:0004725; P:GO:0006470; C:GO:0016020; C:GO:0016021; P:GO:0016311; F:GO:0016787; F:GO:0016791; P:GO:0035335; C:GO:0070062	S41554_c0_g1	4.81	P:GO:0007034
A33989_c0_g1	7.42	F:GO:0004252; P:GO:0006508	S41561_c0_g1	126.32	C:GO:0000276; F:GO:0015078; P:GO:0015986
A33996_c0_g1	90.39	C:GO:0016020; C:GO:0016021	S41577_c0_g1	10.99
A33996_c0_g2	8.5	F:GO:0004197; P:GO:0006508	S41592_c0_g1	683.3	F:GO:0003735; C:GO:0005840; P:GO:0006412
A33999_c0_g2	7.72		S41603_c0_g1	372.57
A33999_c0_g3	45.32		S41603_c0_g2	251.31
A34006_c0_g2	8.05	F:GO:0003735; C:GO:0005840; P:GO:0006412	S41605_c0_g1	6.56	F:GO:0003735; C:GO:0005840; P:GO:0006412
A34025_c0_g1	62.03		S41621_c0_g1	4.53
A34029_c0_g1	309.19	F:GO:0003677; P:GO:0006355	S41637_c0_g1	46.3	C:GO:0016020; C:GO:0016021
A34047_c0_g1	113.51	C:GO:0005783; C:GO:0016021	S41644_c0_g1	4.58	C:GO:0036064; P:GO:0045444; P:GO:0055007; P:GO:0090090
A34049_c0_g1	12.87		S41649_c0_g1	64.39	C:GO:0005576; P:GO:0006030; F:GO:0008061
A34060_c0_g2	15.85	C:GO:0016020; C:GO:0016021	S41664_c0_g1	52.64	C:GO:0005789; P:GO:0018279
A34066_c0_g1	80.22	C:GO:0005576; C:GO:0005618; C:GO:0005634; C:GO:0005737; C:GO:0016020; P:GO:0030239	S41664_c0_g2	54.11	C:GO:0005789; P:GO:0018279
A34070_c0_g2	6.32	P:GO:0000290; F:GO:0016787	S41666_c0_g1	7.31
A34083_c0_g1	493.3	F:GO:0003735; C:GO:0005840; P:GO:0006412	S41672_c0_g1	6.99	F:GO:0003676
A34083_c0_g2	471.11	F:GO:0003735; C:GO:0005840; P:GO:0006412	S41686_c0_g1	16.92	F:GO:0030246
A34088_c0_g1	6.66	F:GO:0005515	S41689_c0_g1	17.93	C:GO:0016020
A34089_c0_g1	10.9	C:GO:0000159; P:GO:0007165; F:GO:0019888	S41740_c0_g1	10.96	C:GO:0031083
A34099_c0_g1	8.66	F:GO:0016491; P:GO:0055114	S41751_c0_g1	587.04	F:GO:0003723; F:GO:0003735; C:GO:0005840; P:GO:0006412
A34105_c1_g1	6.42	C:GO:0016020; C:GO:0016021	S41753_c0_g1	7.71	C:GO:0016021
A34116_c0_g2	9.03	F:GO:0008270; F:GO:0016874; F:GO:0046872	S41772_c0_g1	4.96	C:GO:0016021
A34118_c0_g1	150.9	F:GO:0004190; C:GO:0005764; P:GO:0006508	S41782_c0_g3	7.83
A34125_c0_g1	8.17	F:GO:0005515; F:GO:0016787	S41783_c0_g1	10.4	F:GO:0003824; P:GO:0008152
A34126_c0_g1	9.03	F:GO:0004408; C:GO:0005739	S41796_c0_g1	20.42	F:GO:0003824
A34148_c0_g1	6.17	C:GO:0005737; P:GO:0006516	S41813_c0_g1	111	F:GO:0008270
A34149_c0_g1	8.81	F:GO:0005524; C:GO:0005737	S41831_c0_g1	313.55	F:GO:0003735; C:GO:0005840; P:GO:0006412
A34153_c0_g1	66.61	F:GO:0005515	S41836_c0_g2	23.14	F:GO:0003743; P:GO:0006413
A34155_c0_g1	14.15	P:GO:0016567	S41860_c0_g1	16.14	F:GO:0005509; F:GO:0005544
A34157_c0_g1	15.77	C:GO:0005634; P:GO:0006351	S41870_c0_g1	6.3	C:GO:0005763
A34158_c1_g1	6.79	F:GO:0004674; F:GO:0005524; P:GO:0006468	S41880_c0_g1	7.49
A34164_c0_g1	14.56	F:GO:0003735; C:GO:0005840; P:GO:0006412	S41884_c0_g1	27.85
A34175_c0_g1	85.1	P:GO:0006508; F:GO:0008234	S41894_c0_g1	5.59	C:GO:0000176; C:GO:0000177; P:GO:0000467; F:GO:0017091; P:GO:0034427; P:GO:0034473; P:GO:0034475; P:GO:0034476; P:GO:0043928; P:GO:0071028; P:GO:0071035; P:GO:0071038; P:GO:0071042
A34181_c0_g1	50.84		S41904_c0_g1	8.62
A34185_c0_g1	8.74	F:GO:0003735; C:GO:0005763; P:GO:0032543	S41936_c0_g1	28.56	C:GO:0005739; P:GO:0006810; C:GO:0016020
A34202_c0_g1	31.84		S41942_c0_g1	153.25	P:GO:0000045; C:GO:0000421; P:GO:0000422; C:GO:0005829; P:GO:0006995; P:GO:0060322
A34222_c0_g1	6.99	F:GO:0003824; P:GO:0008152	S41954_c2_g1	27.23	F:GO:0000166; F:GO:0003712; P:GO:0007165; C:GO:0016442; P:GO:0035194; P:GO:1903506
A34224_c0_g1	9.28	F:GO:0005515	S41982_c0_g1	18.12	C:GO:0016020
A34226_c0_g1	8.45	P:GO:0000398; F:GO:0003723; C:GO:0005681; F:GO:0008270	S41996_c0_g1	14.26	F:GO:0005515
A34230_c0_g2	225.19	F:GO:0003700; P:GO:0006355; F:GO:0043565	S42005_c0_g1	17.09	C:GO:0005576; F:GO:0030414
A34232_c0_g1	16.04		S42013_c0_g1	90.88	F:GO:0003779; C:GO:0005737; C:GO:0005856
A34249_c0_g1	7.93	F:GO:0004553; P:GO:0005975	S42014_c0_g1	4.54	C:GO:0016020; C:GO:0016021
A34258_c0_g1	56.67		S42015_c0_g1	43.05
A34260_c0_g1	24.27	F:GO:0004812; F:GO:0005524; P:GO:0006418	S42016_c0_g1	5.33	F:GO:0003735; C:GO:0005840; P:GO:0006412
A34262_c0_g2	7.41	C:GO:0016020	S42019_c0_g1	23.25	C:GO:0016020; C:GO:0016021
A34273_c0_g1	10.2		S42036_c0_g1	6.66	C:GO:0005634; P:GO:0006974; F:GO:0046982
A34278_c0_g2	34.83	C:GO:0005791; C:GO:0016020	S42048_c0_g1	26.88
A34288_c0_g1	9.72	F:GO:0003995; F:GO:0050660; P:GO:0055114	S42050_c0_g1	10.05
A34288_c0_g2	8.8	F:GO:0016627; F:GO:0050660; P:GO:0055114	S42051_c0_g1	8.05	P:GO:0010038
A34295_c0_g2	10.9		S42062_c0_g1	16.7	F:GO:0030246
A34299_c0_g1	12.73	F:GO:0003924; F:GO:0004871; P:GO:0007186; F:GO:0019001; F:GO:0031683	S42081_c0_g3	6.14
A34306_c0_g1	6.55		S42083_c0_g1	11.96	F:GO:0004672; F:GO:0005524; P:GO:0006468
A34306_c0_g3	9.67		S42084_c0_g1	50.7	F:GO:0003824; P:GO:0008152
A34309_c0_g2	12.83	C:GO:0016020; C:GO:0016021	S42088_c0_g1	5.64	C:GO:0005744; F:GO:0015450; P:GO:0030150; C:GO:0031305
A34311_c0_g1	8.83		S42095_c0_g1	121.23	F:GO:0005509; F:GO:0005544
A34315_c0_g1	8.8		S42120_c0_g1	8.27	P:GO:0000462; C:GO:0005634; P:GO:0006364
A34315_c0_g2	8.93		S42134_c0_g1	7.47	C:GO:0005763
A34322_c0_g1	34.74	F:GO:0042626	S42135_c0_g1	584.36	F:GO:0005215; C:GO:0005634; C:GO:0005741; C:GO:0005743; P:GO:0010667; C:GO:0016021; F:GO:0019899; C:GO:0043209; P:GO:0060546; P:GO:0061051; P:GO:1902109; P:GO:2000277
A34341_c0_g1	12.82	C:GO:0005576; P:GO:0006030; F:GO:0008061	S42144_c0_g1	4.44
A34359_c0_g1	9.91	F:GO:0003924	S42158_c0_g1	6.88
A34360_c0_g1	8.13	P:GO:0006400; F:GO:0008176	S42160_c0_g2	6.74
A34375_c0_g1	11.33	C:GO:0005783; P:GO:0043248	S42164_c0_g1	5.51	F:GO:0003723; F:GO:0003735; C:GO:0005840; P:GO:0006412
A34380_c0_g1	6.76	F:GO:0005515	S42171_c0_g1	4.95
A34385_c0_g1	6.12	C:GO:0016020	S42172_c0_g1	93.25	F:GO:0004222; F:GO:0005509; P:GO:0006508; P:GO:0006898; F:GO:0008233; F:GO:0008237; F:GO:0008270; C:GO:0016020; C:GO:0016021; F:GO:0016787; F:GO:0038023; F:GO:0046872; P:GO:0055085
A34397_c0_g1	7.82	C:GO:0016020; C:GO:0016021	S42173_c0_g1	117.21
A34406_c0_g1	9.97	F:GO:0005515	S42174_c0_g1	35.11	P:GO:0005975; P:GO:0016311; F:GO:0042132
A34406_c0_g2	12.1		S42177_c0_g2	5.62
A34440_c0_g1	10.65		S42184_c0_g1	5.46
A34445_c0_g1	10	F:GO:0003676	S42185_c0_g1	14.56
A34446_c0_g1	7.39	F:GO:0003824; F:GO:0005509; P:GO:0008152	S42194_c0_g1	6.92
A34462_c0_g1	7.52	F:GO:0005515	S42194_c0_g4	4.54
A34465_c0_g1	47.16	P:GO:0006470; F:GO:0008138	S42230_c0_g1	29.96	F:GO:0005509
A34471_c0_g1	8.84		S42231_c0_g1	14.12	P:GO:0000209; C:GO:0000790; F:GO:0005524; C:GO:0005737; P:GO:0006281; P:GO:0016574; F:GO:0016874; F:GO:0031625; C:GO:0033503; P:GO:0043161; F:GO:0061630
A34480_c0_g1	22.98	F:GO:0016791; P:GO:0044237	S42235_c0_g1	5.28
A34486_c0_g1	116.83	C:GO:0000786; F:GO:0003677; C:GO:0005634; P:GO:0006334	S42251_c0_g1	17.61
A34497_c0_g1	269.4	C:GO:0000786; F:GO:0003677; C:GO:0005634; P:GO:0006334	S42252_c0_g1	6.61	C:GO:0005783; F:GO:0042803
A34497_c1_g1	579.61	C:GO:0000786; F:GO:0003677; C:GO:0005634; P:GO:0006334	S42264_c0_g1	45.46
A34505_c0_g1	9.17	C:GO:0042721	S42275_c0_g1	14.9	F:GO:0005515
A34516_c0_g1	23.89	P:GO:0045454	S4228_c0_g1	52.47	C:GO:0000786; F:GO:0003677; C:GO:0005634; P:GO:0006334
A34517_c0_g2	7.79		S42281_c0_g1	32.41	F:GO:0005515
A34524_c0_g1	10.31	F:GO:0003677; C:GO:0005634; P:GO:0006355	S42283_c0_g1	46.64
A34537_c0_g2	9.51	C:GO:0016020; C:GO:0016021; P:GO:0055114	S42285_c0_g1	49.34	F:GO:0005515; F:GO:0008270
A34537_c0_g3	7.81	P:GO:0005975; C:GO:0016020; C:GO:0016021; P:GO:0055114	S42286_c0_g1	4.29	F:GO:0004656; C:GO:0005783; F:GO:0016702; P:GO:0055114
A34538_c0_g1	44.76	F:GO:0005509	S42311_c0_g2	7.46	P:GO:0070072
A34541_c0_g1	207.68	F:GO:0005509	S42312_c0_g2	4.68	P:GO:0008152
A34550_c0_g2	34.4		S42315_c0_g2	159.09	C:GO:0005829; P:GO:0006094; P:GO:0006096; P:GO:0043456; F:GO:0046538
A34568_c0_g1	9.07	F:GO:0005524; F:GO:0008641; F:GO:0016881; P:GO:0045116	S42324_c0_g1	30.05	F:GO:0004298; P:GO:0006511; C:GO:0019773
A34597_c0_g1	58.14	P:GO:0042254	S42334_c0_g2	29.86	P:GO:0000226; C:GO:0015630
A34600_c0_g1	33.05		S42347_c0_g1	4.07	F:GO:0005515
A34606_c0_g2	9.17		S42351_c0_g2	5.02	F:GO:0003735; C:GO:0005840; P:GO:0006412
A34608_c0_g1	6.91	F:GO:0005524; C:GO:0005829; P:GO:0016226; F:GO:0046872; F:GO:0051539	S42354_c0_g1	10.88	C:GO:0005840
A34640_c0_g1	9.03		S42366_c0_g1	20.94	P:GO:0007034
A34650_c0_g1	7.6		S42378_c0_g1	51.71
A34661_c2_g3	7.4	F:GO:0046872	S42378_c0_g2	48.92
A34679_c0_g1	11.3	F:GO:0000049	S4240_c0_g1	15.92
A34713_c0_g1	21.12	F:GO:0016627	S4240_c0_g2	10.98
A34720_c0_g1	55.08		S42400_c0_g1	20.81
A34730_c0_g1	23.18	F:GO:0005515	S42404_c0_g2	464	F:GO:0003746; F:GO:0005515; P:GO:0006414
A34735_c0_g1	22.41	F:GO:0030246	S42417_c0_g1	7.95	F:GO:0003735; C:GO:0005840; P:GO:0006412; C:GO:0015934
A34746_c0_g1	31.83	F:GO:0003676; F:GO:0008270	S42418_c0_g1	45.63	C:GO:0016021
A34752_c0_g1	9.8	C:GO:0005763	S42419_c0_g1	4.49	F:GO:0004553; P:GO:0005975
A34758_c0_g1	6.31		S42422_c0_g1	16.14	F:GO:0003735; C:GO:0005840; P:GO:0006412
A34783_c0_g1	16.17	F:GO:0003729; C:GO:0005685; P:GO:0006376	S42423_c0_g1	588.31	F:GO:0005525
A34786_c0_g1	197.81	F:GO:0004129; C:GO:0005740	S42437_c0_g3	223.21
A34802_c0_g1	9.99		S42439_c0_g1	4.04	F:GO:0003676
A34815_c0_g1	10.72	P:GO:0006355; P:GO:0043401	S42441_c0_g1	77.54	P:GO:0005975
A34823_c0_g1	8.96	F:GO:0016301; P:GO:0016310	S42442_c0_g1	20.35	C:GO:0005634; C:GO:0005737
A34825_c0_g1	26.71	P:GO:0019233	S42454_c0_g1	8.75	P:GO:0044237
A34827_c0_g1	8.93		S42464_c0_g2	4.41	C:GO:0016020; C:GO:0016021
A34836_c0_g1	29.26	F:GO:0043565	S42471_c0_g1	4.48	F:GO:0008168
A34837_c0_g1	9.13		S42479_c0_g1	4.23
A34842_c0_g1	9.61		S42480_c0_g1	74.99
A34857_c0_g1	19.58		S42481_c0_g1	15.57	F:GO:0008017
A34862_c0_g3	9.61		S42489_c0_g1	26.8	F:GO:0004222; P:GO:0006508
A34882_c0_g1	74.84		S42489_c0_g2	69.42	F:GO:0004222; P:GO:0006508
A34882_c0_g2	71.87		S42490_c0_g1	18.21	P:GO:0006351
A34883_c0_g2	21.19	F:GO:0016491; P:GO:0055114	S42497_c0_g1	11.13
A34890_c0_g1	126.15	F:GO:0004611; F:GO:0005525; P:GO:0006094	S42503_c0_g1	18.68	P:GO:0045454
A34892_c0_g1	137.16	P:GO:0008152; F:GO:0016747	S42510_c0_g1	12.18
A34896_c0_g2	7.96		S42518_c0_g1	18.55	C:GO:0044425
A34907_c0_g1	8.6	C:GO:0005654; C:GO:0005730; C:GO:0005759; C:GO:0005829; P:GO:0018283; F:GO:0030170; F:GO:0031071; F:GO:0042803; P:GO:0044571	S42518_c0_g2	16.23	C:GO:0044425
A34911_c0_g1	11.17	C:GO:0008180; P:GO:0010387	S42543_c0_g1	16.62	F:GO:0003735; C:GO:0005840; P:GO:0006412
A34927_c0_g1	11.43	F:GO:0005515	S42576_c0_g1	14.99	F:GO:0005509
A34933_c0_g1	6.77	F:GO:0003735; C:GO:0005739; C:GO:0005840; P:GO:0006412	S42577_c0_g1	11.35	F:GO:0003735; C:GO:0005840; P:GO:0006412
A34937_c0_g1	16.49	F:GO:0003700; P:GO:0006355; F:GO:0043565	S42579_c0_g1	6.72	F:GO:0003735; C:GO:0005840; P:GO:0006412
A34953_c0_g2	9.84		S42586_c0_g1	5.19
A34960_c0_g1	6.95	P:GO:0044267	S42590_c0_g1	10.05	P:GO:0051726
A34960_c0_g2	6.99		S42592_c0_g1	58.32	F:GO:0005515
A34967_c0_g1	540.08	C:GO:0005622; P:GO:0042254	S42599_c0_g1	8.17
A34981_c0_g3	16.41	C:GO:0031966	S42599_c1_g1	15.19
A34984_c0_g2	6.73	C:GO:0016021	S42599_c1_g2	15.14
A34985_c0_g2	634.69	C:GO:0016020; C:GO:0016021	S42611_c0_g1	4.64	P:GO:0006397
A34988_c0_g1	288.36	P:GO:0000413; F:GO:0003755; P:GO:0006457	S42613_c0_g1	253.28
A34996_c0_g1	42.56	C:GO:0016020; C:GO:0016021	S42620_c0_g1	525.39	C:GO:0005840
A34997_c0_g1	10.26		S42623_c0_g1	738.64	F:GO:0003735; P:GO:0006412; C:GO:0015934
A34999_c0_g1	8.42	F:GO:0003676; C:GO:0016020; F:GO:0046872	S42624_c0_g1	39.7	F:GO:0003676
A35005_c0_g1	507.49	P:GO:0000028; F:GO:0003729; F:GO:0003735; P:GO:0006412; F:GO:0019843; C:GO:0022627	S42648_c0_g1	13.31	F:GO:0043565
A35011_c0_g1	82.21	F:GO:0003676	S42667_c0_g1	24.2	P:GO:0006464; F:GO:0008168; P:GO:0032259
A35024_c0_g1	51.48	F:GO:0004298; C:GO:0005839; P:GO:0051603	S42673_c0_g1	42.29	C:GO:0016020
A35038_c0_g1	8.74	C:GO:0005739; P:GO:0006810; C:GO:0016020	S42680_c0_g1	4.39
A35042_c0_g1	8.93		S42681_c0_g2	4.68	F:GO:0003723; F:GO:0003735; C:GO:0005840; P:GO:0006412
A35045_c0_g1	13.88	F:GO:0003676; C:GO:0005634	S42682_c0_g2	5.83
A35046_c0_g1	9.45	F:GO:0004252; P:GO:0006508	S42689_c0_g1	6.1	C:GO:0005938; P:GO:0007275
A35057_c0_g1	9.51	F:GO:0016740	S42718_c0_g1	20.44	F:GO:0019901
A35065_c0_g1	98.77		S42721_c0_g1	7.99	F:GO:0005515
A35065_c1_g2	110.24	C:GO:0005576; P:GO:0006030; F:GO:0008061	S42727_c0_g1	7.67	C:GO:0005622; F:GO:0008270; F:GO:0046872
A35069_c0_g1	35.14	C:GO:0000502; C:GO:0005634; C:GO:0005737; P:GO:0043248	S42739_c0_g1	24.55	F:GO:0004252; P:GO:0006508
A35077_c0_g1	25.82	C:GO:0005743; F:GO:0016651; P:GO:0022904	S42740_c0_g2	6.63	C:GO:0005743; P:GO:0006850
A35078_c0_g1	6.83	P:GO:0016070; F:GO:0016740	S42743_c0_g1	9.62	F:GO:0016788
A35094_c1_g1	31.55		S42747_c0_g1	4.95	C:GO:0016021
A35098_c0_g1	12.5	P:GO:0007283	S42748_c1_g1	6.31
A35113_c0_g4	16	F:GO:0005515	S42753_c0_g1	18.51	F:GO:0030246
A35113_c0_g5	12.21	F:GO:0005515	S42755_c0_g1	5.15	F:GO:0005525
A35115_c0_g1	34.02	P:GO:0006621; C:GO:0016021; F:GO:0046923	S42762_c0_g1	8.4	P:GO:0019428
A35125_c0_g1	8.55	P:GO:0006812; F:GO:0008324	S42769_c0_g1	4.92	F:GO:0003735; C:GO:0005840; P:GO:0006412
A35140_c0_g1	24.85	F:GO:0003723	S42776_c0_g1	27.79	C:GO:0019867
A35160_c0_g2	13.31	P:GO:0006351; F:GO:0046983	S42779_c0_g1	11.51
A35171_c0_g1	8.09	F:GO:0005515	S42783_c0_g2	4.91	F:GO:0005515; F:GO:0008270
A35178_c0_g2	66.65	F:GO:0003676	S42783_c0_g3	4.51	F:GO:0005515
A35189_c0_g2	25.88	F:GO:0008270	S42785_c0_g1	10.32	P:GO:0006796; P:GO:0042819; F:GO:0043169; F:GO:0048037; F:GO:0070279
A35219_c0_g1	6.24	F:GO:0003676; P:GO:0006355	S42785_c1_g2	12.22
A35219_c0_g2	6.17	F:GO:0000978; F:GO:0001228; F:GO:0003723; P:GO:0006366; P:GO:0045944	S42788_c0_g1	9.25	F:GO:0005515
A35244_c0_g1	12.62		S42820_c0_g1	4.07
A35246_c0_g1	39.41	F:GO:0005488; P:GO:0050794	S42825_c0_g2	14.53
A35250_c0_g1	6.61	F:GO:0003676; F:GO:0005524	S42834_c0_g1	4.55
A35267_c0_g1	8.8	F:GO:0003677	S42842_c0_g1	4.26	F:GO:0070403
A35271_c0_g2	43.79	F:GO:0005524; F:GO:0016887	S42842_c0_g2	4.82	F:GO:0070403
A35285_c0_g1	340.1	F:GO:0004013; P:GO:0019510; F:GO:0051287	S42844_c0_g1	6.25	P:GO:0006820; F:GO:0008509; C:GO:0016021
A35297_c0_g1	15.92	F:GO:0005525; P:GO:0007264	S42845_c1_g1	7.96	C:GO:0016020
A35298_c0_g1	7.45	P:GO:0000480; F:GO:0003723; F:GO:0003963; F:GO:0004521; C:GO:0005730	S42846_c0_g2	4.27	F:GO:0003676; F:GO:0003964; F:GO:0004523; P:GO:0006278; F:GO:0008270; P:GO:0090502
A35309_c1_g1	23.61	C:GO:0005576; P:GO:0006030; F:GO:0008061	S42851_c1_g1	6.52	C:GO:0016020
A35309_c1_g3	9.29	P:GO:0007304; C:GO:0016020; P:GO:0022008	S42853_c0_g1	7.79	F:GO:0016491; P:GO:0055114
A35317_c0_g1	15.41	F:GO:0005515; F:GO:0016853	S42860_c1_g3	23.12	F:GO:0003677; F:GO:0003824; P:GO:0006281; F:GO:0033699; F:GO:0046872; P:GO:0090305
A35319_c0_g1	12.67	F:GO:0005515	S42866_c0_g1	10.22	C:GO:0005840
A35337_c0_g1	19.49	C:GO:0016020; C:GO:0016021	S42871_c0_g1	5.2
A35346_c1_g2	13.69	F:GO:0008083; C:GO:0016020	S42875_c0_g1	4.99	F:GO:0003735; C:GO:0005840; P:GO:0006412
A35348_c0_g1	15.86		S42889_c0_g1	61.73	F:GO:0003779; C:GO:0005856
A35353_c0_g1	34.81	F:GO:0015078; C:GO:0033177; P:GO:1902600	S42890_c0_g2	4.39
A35354_c0_g2	11.54	F:GO:0003735; C:GO:0005840; P:GO:0006412	S42904_c0_g1	4.97
A35358_c0_g1	8.91	F:GO:0005215; P:GO:0006810; C:GO:0016020	S42911_c0_g1	22.18	C:GO:0005741; P:GO:0006886
A35362_c0_g1	66.3		S42923_c0_g1	12.04
A35363_c0_g1	10.27	P:GO:0007275; P:GO:0009966; C:GO:0016020	S42926_c0_g1	14.58	F:GO:0008201; F:GO:0046914
A35363_c0_g2	2158.28	F:GO:0000166	S42936_c0_g1	610.8	P:GO:0000027; F:GO:0003735; P:GO:0006412; C:GO:0022625
A35372_c0_g1	12.7	F:GO:0030246	S42964_c0_g1	10.32	F:GO:0005525; P:GO:0007264
A35378_c0_g1	36.65	C:GO:0016020; C:GO:0016021	S42965_c0_g3	4.34	C:GO:0016020; C:GO:0016021
A35382_c0_g1	26.07	P:GO:0001932; P:GO:0009966; P:GO:0031401; P:GO:0032879; P:GO:0048523; P:GO:0048731	S42976_c0_g1	19.66	C:GO:0000243; P:GO:0000245; P:GO:0000387; F:GO:0003723; C:GO:0005682; C:GO:0005685; C:GO:0005686; C:GO:0005687; C:GO:0005689; C:GO:0005829; C:GO:0019013; C:GO:0034715; C:GO:0034719; C:GO:0071010; C:GO:0071011; C:GO:0071013; C:GO:0097526
A35387_c0_g1	10.51	F:GO:0003735; C:GO:0005840; P:GO:0006412; F:GO:0019843	S42980_c0_g1	6.14	F:GO:0003712; P:GO:0006355
A35392_c0_g1	15.6	C:GO:0005576; P:GO:0006030; F:GO:0008061	S42982_c0_g1	15.23	P:GO:0006810; C:GO:0016021
A35395_c1_g1	8.01	P:GO:0009405; C:GO:0016020	S42983_c0_g1	6.37	F:GO:0003735; C:GO:0005840; P:GO:0006412
A35408_c0_g1	18.3	F:GO:0046872	S42985_c0_g1	9.3	C:GO:0044424
A35415_c0_g2	16.53		S42989_c0_g1	12.25
A35418_c0_g2	26.76	F:GO:0005515	S43007_c0_g1	129.44
A35425_c0_g1	7.3	C:GO:0000228; P:GO:0006338	S43015_c0_g1	15.67	F:GO:0003676; P:GO:0006351; F:GO:0008270
A35427_c0_g1	45.37	C:GO:0033178; F:GO:0046961; P:GO:1902600	S43024_c0_g1	16.73	F:GO:0030246
A35434_c0_g2	8.12		S43034_c0_g1	8.81
A35441_c0_g1	10.96		S43034_c0_g4	22.82
A35445_c1_g1	270.03	F:GO:0005524	S43036_c0_g1	6.41	F:GO:0003712; P:GO:0006357; C:GO:0016592
A35449_c0_g1	379.39	F:GO:0003735; C:GO:0005840; P:GO:0006412	S43039_c0_g3	337.45	P:GO:0000226; F:GO:0003725; F:GO:0003924; F:GO:0005200; F:GO:0005525; C:GO:0005634; C:GO:0005881; F:GO:0031625; C:GO:0036464; C:GO:0043209; C:GO:0055037; C:GO:0070062; P:GO:0071353
A35455_c0_g1	13.66	F:GO:0005515	S43043_c0_g1	56.26	C:GO:0005747; P:GO:0006120; F:GO:0008137
A35457_c0_g1	18.05	C:GO:0005739; F:GO:0008137	S43045_c0_g1	6.07	F:GO:0000166; F:GO:0003676; F:GO:0003723; P:GO:0006396
A35477_c0_g2	9.58	F:GO:0003676	S43046_c2_g1	25.35
A35477_c0_g3	23.23	F:GO:0003676	S43047_c0_g1	31.49	F:GO:0003774; C:GO:0016459
A35496_c0_g1	12.84		S43052_c0_g1	402.26	F:GO:0003735; C:GO:0005840; P:GO:0006412
A35518_c0_g2	49.66		S43064_c0_g2	7.18	C:GO:0000812; F:GO:0005524; C:GO:0005628; C:GO:0005737; C:GO:0005856; P:GO:0030100; C:GO:0031011; C:GO:0032153; C:GO:0035267; P:GO:0043486; C:GO:0051286; P:GO:0071963; P:GO:1903475
A35528_c0_g1	30.99	F:GO:0004181; P:GO:0006508; F:GO:0008270	S43066_c0_g1	5.06	F:GO:0005525; P:GO:0007264
A35529_c0_g2	17.43	C:GO:0016021; P:GO:0055085	S43068_c0_g1	11.56	C:GO:0016021
A35539_c0_g1	14.03	P:GO:0008152; F:GO:0016798	S43085_c0_g1	6.66	F:GO:0000175; F:GO:0003676; C:GO:0005739; P:GO:0090305
A35539_c0_g2	10.39	F:GO:0004556; P:GO:0005975; F:GO:0043169	S43112_c0_g1	7.57	F:GO:0003735; C:GO:0005840; P:GO:0006412
A35550_c0_g1	14.04	C:GO:0005576; P:GO:0006030; F:GO:0008061	S43112_c0_g2	7.3	F:GO:0003735; C:GO:0005840; P:GO:0006412
A35550_c0_g6	10.13	C:GO:0005576; P:GO:0006030; F:GO:0008061	S43146_c0_g1	39.36	C:GO:0016020; F:GO:0016651; F:GO:0051539; P:GO:0055114
A35557_c0_g1	11.48		S43148_c0_g1	7.71
A35566_c0_g1	7.22	F:GO:0005524	S43149_c0_g2	4.23
A35567_c0_g1	17.79	C:GO:0016021	S43155_c0_g1	4.7	C:GO:0016021
A35578_c0_g1	6.22	F:GO:0003677	S43170_c0_g1	4.12	F:GO:0003735; C:GO:0005840; P:GO:0006412
A35579_c1_g1	13.62	C:GO:0005674; P:GO:0006367	S43184_c0_g2	556.89	C:GO:0005840
A35579_c1_g2	29.39	C:GO:0005674; P:GO:0006367	S43185_c0_g1	73.86	F:GO:0030246
A35583_c0_g1	24.07	F:GO:0003700; P:GO:0006355; F:GO:0043565	S43196_c0_g1	55.62	C:GO:0005623
A35583_c1_g1	37.97		S43212_c0_g1	21.11	F:GO:0005515
A35585_c0_g1	19.14	C:GO:0005622; P:GO:0006355	S43225_c0_g4	5.42
A35595_c0_g1	35.3		S43235_c0_g1	13.29
A35615_c0_g1	16.37	C:GO:0044424	S43247_c0_g1	4.88	F:GO:0042302
A35615_c0_g2	9.79	P:GO:0051726	S43253_c0_g1	11.27
A35641_c0_g1	11.73	C:GO:0016021	S43260_c0_g1	4.24
A35652_c0_g2	25.42		S43272_c0_g1	9.59	C:GO:0043231; F:GO:0051537
A35652_c1_g1	21.15	F:GO:0051087	S43273_c0_g2	17.85	F:GO:0004364; F:GO:0005254; C:GO:0005634; C:GO:0005737; P:GO:0006749; P:GO:1902476
A35652_c2_g1	23.54	F:GO:0003723	S43279_c0_g1	7.02	P:GO:0006810; P:GO:0008152; F:GO:0097159; F:GO:1901363
A35653_c0_g1	142.03		S43281_c0_g1	4.27	F:GO:0004867
A35693_c0_g1	9.73		S43284_c0_g1	12.19	C:GO:0005622; P:GO:0042254
A35696_c0_g1	11.73	F:GO:0008440	S43292_c0_g1	10.78
A35709_c0_g1	90.89		S43305_c0_g1	11.65	C:GO:0016020; C:GO:0016021
A35711_c0_g1	8.11		S43305_c1_g1	7
A35711_c0_g2	6.49		S43308_c0_g1	4.21	F:GO:0005515
A35715_c0_g1	13.24	C:GO:0016021; F:GO:0022857; P:GO:0055085	S43325_c0_g1	6.07	F:GO:0005509
A35721_c0_g1	31.02	F:GO:0005506; F:GO:0008336; F:GO:0016491; F:GO:0031418; P:GO:0045329; F:GO:0050353; F:GO:0051213; P:GO:0055114	S43334_c0_g1	10.47	P:GO:0018364; P:GO:0030488; P:GO:0070476
A35727_c0_g1	31.61	F:GO:0004222; P:GO:0006508	S43336_c0_g1	549.34	P:GO:0000028; F:GO:0003729; F:GO:0003735; P:GO:0006412; F:GO:0019843; C:GO:0022627
A35734_c0_g1	12.39	C:GO:0016020; C:GO:0016021	S43337_c0_g1	8.37	F:GO:0016491; P:GO:0055114
A35741_c0_g1	6.03	F:GO:0003729; C:GO:0005685; P:GO:0006376	S43337_c0_g2	10.33	F:GO:0016491; P:GO:0055114
A35741_c0_g2	6.46	F:GO:0003729; C:GO:0005685; P:GO:0006376	S43353_c0_g1	108.05
A35746_c0_g1	25.49	P:GO:0006629	S43353_c1_g1	5.12
A35747_c0_g1	58.99		S43369_c0_g1	24.13	C:GO:0005634
A35747_c0_g2	54.18		S43407_c0_g2	9.52	F:GO:0003824; P:GO:0005992
A35751_c0_g1	9.82	C:GO:0005840	S43408_c0_g1	33.3	F:GO:0005515
A35752_c0_g1	27.53		S43409_c0_g1	10.61
A35752_c0_g2	20.05		S43414_c0_g1	92.42	F:GO:0005515
A35757_c0_g1	74.01	F:GO:0004298; P:GO:0006511; C:GO:0019773	S43415_c0_g1	45.79	F:GO:0005506; F:GO:0016702; P:GO:0055114
A35758_c0_g1	12.38		S43420_c0_g2	7.03	F:GO:0003735; C:GO:0005840; P:GO:0006412
A35766_c0_g1	8.88		S43427_c0_g1	13.79
A35770_c0_g1	10.29	F:GO:0030246	S43438_c0_g1	62.94	F:GO:0000287; F:GO:0004427; C:GO:0005737; P:GO:0006796
A35771_c0_g1	12.54		S43450_c0_g1	15.92
A35777_c0_g1	35.33	F:GO:0046983	S43450_c0_g3	6.51
A35789_c0_g1	9.75	F:GO:0003735; C:GO:0005840; P:GO:0006412	S43452_c0_g1	37.26
A35794_c0_g1	27.64	F:GO:0005524	S43453_c0_g3	8.75	C:GO:0016020
A35797_c0_g1	15.32	F:GO:0003924	S43456_c0_g1	13.54	F:GO:0030246
A35805_c0_g1	54.97		S43457_c0_g1	73.62
A35825_c0_g1	6.26	F:GO:0003735; C:GO:0005840; P:GO:0006412	S43457_c1_g1	89.16	C:GO:0016020
A35837_c0_g2	53.39		S43463_c1_g1	25.94	C:GO:0005739; C:GO:0016020; P:GO:0043065
A35845_c0_g1	159.7	F:GO:0005524; P:GO:0046034; P:GO:1902600	S43463_c1_g2	86.15	F:GO:0003824; C:GO:0005739; C:GO:0016020; P:GO:0043065
A35850_c0_g1	7.03	P:GO:0007165	S43470_c0_g1	8.61	P:GO:0009058; F:GO:0016779
A35853_c0_g1	11.28	C:GO:0016020	S43477_c0_g1	42.05	C:GO:0005743; P:GO:0006120; F:GO:0008137
A35863_c0_g1	31.95	P:GO:0007155; C:GO:0031012; P:GO:0042127	S43481_c0_g2	6.67	P:GO:0006810; C:GO:0030008
A35867_c0_g1	6.12	F:GO:0003677; F:GO:0005515; F:GO:0008270	S43482_c0_g2	35.25	F:GO:0008270
A35893_c0_g1	6.68	P:GO:0008152; F:GO:0008410	S43487_c0_g1	51.3	F:GO:0004298; C:GO:0005839; P:GO:0051603
A35895_c0_g1	28.93	F:GO:0016301; P:GO:0016310	S43490_c0_g1	14.5	F:GO:0008080
A35921_c0_g2	6.84		S43509_c0_g1	9.55	F:GO:0016740
A35931_c0_g1	7.42		S43513_c0_g2	13.99
A35934_c0_g1	10.92	F:GO:0005506; P:GO:0016226; F:GO:0051536	S43520_c0_g1	11.45	F:GO:0004252; P:GO:0006508
A35941_c0_g1	8.74	P:GO:0000413; F:GO:0003755; P:GO:0006457	S43532_c0_g1	5.96	F:GO:0005515
A35958_c0_g1	9.26	F:GO:0046872	S43535_c0_g1	6.06	F:GO:0016301; P:GO:0016310
A35959_c0_g1	6.71		S43536_c0_g1	7.82	F:GO:0008080
A35976_c0_g1	18.29	F:GO:0003676	S43554_c0_g2	5.37
A35980_c0_g1	7.13	P:GO:0000028; F:GO:0003729; F:GO:0003735; C:GO:0005763; P:GO:0006412; F:GO:0019843	S43561_c0_g1	11.6	F:GO:0003779; C:GO:0005622
A35982_c0_g1	46.18		S43564_c0_g1	45.33	F:GO:0004519; C:GO:0005634; C:GO:0005737; P:GO:0006457; F:GO:0046872; P:GO:0070481; P:GO:0070966; P:GO:0071025; P:GO:0090305
A35989_c0_g2	73.09		S43566_c1_g1	1006.99	F:GO:0003735; C:GO:0005840; P:GO:0006412
A36006_c0_g1	118.92	C:GO:0016471; P:GO:0055085	S43567_c0_g2	106.55
A36056_c0_g1	6.44		S43578_c0_g1	557.57	F:GO:0003735; C:GO:0005840; P:GO:0006412
A36059_c0_g2	9.79		S43591_c0_g3	4.32	F:GO:0005525; P:GO:0007264
A36060_c0_g1	11.21	F:GO:0004222; P:GO:0006508	S43592_c0_g2	146.73
A36074_c0_g1	6.09		S43597_c0_g2	8.09
A36075_c0_g2	59.72	F:GO:0003824; P:GO:0008152	S43603_c0_g1	486.17	F:GO:0003677
A36092_c0_g1	8.86	F:GO:0003735; C:GO:0005840; P:GO:0006412; C:GO:0015934	S43606_c1_g1	12.86	F:GO:0003676
A36099_c0_g1	10.25		S43618_c0_g1	13.06	F:GO:0005515
A36104_c0_g1	7.05		S43620_c0_g1	7.96	C:GO:0016020
A36108_c0_g1	7.94	C:GO:0005575; P:GO:0006457; F:GO:0051082	S43622_c0_g2	26.94	F:GO:0020037; F:GO:0046872
A36118_c1_g3	6.57		S43627_c0_g1	9.65
A36119_c0_g1	110.3	F:GO:0004602; P:GO:0006979; P:GO:0055114	S43636_c0_g1	9.73
A36128_c0_g1	7.17	C:GO:0008537	S43640_c0_g1	4.1	C:GO:0001527
A36129_c0_g1	14.8	C:GO:0016021	S43649_c0_g3	5.14	F:GO:0005509
A36148_c0_g1	12.03	F:GO:0003712; P:GO:0006357; C:GO:0016592	S43650_c0_g1	768.94
A36159_c0_g1	11.84	P:GO:0001522; F:GO:0003723; F:GO:0009982	S43664_c0_g1	18.53	F:GO:0004252; P:GO:0006508
A36161_c0_g1	12.17	F:GO:0046872	S43665_c0_g2	4.3
A36167_c0_g1	26.4	F:GO:0005515	S43672_c0_g2	7.02	F:GO:0003723; F:GO:0004000; P:GO:0006396
A36172_c0_g1	11.38		S43675_c0_g1	22.27	C:GO:0016020
A36174_c0_g1	28.93	C:GO:0005623	S43676_c0_g1	16.38	P:GO:0006351; F:GO:0046983
A36177_c0_g1	17.15		S43682_c0_g1	14.38	C:GO:0016020; C:GO:0016021
A36178_c0_g2	7.2	F:GO:0004329; F:GO:0004488; F:GO:0005524; P:GO:0009396; P:GO:0055114	S43683_c0_g1	28.64	F:GO:0019899; C:GO:0043227; C:GO:0044424; P:GO:0050794
A36182_c0_g1	8.5	F:GO:0003712; F:GO:0004402; F:GO:0005515; C:GO:0005634; P:GO:0006355; F:GO:0008270; P:GO:0016573	S43687_c0_g1	12.98	F:GO:0005506; P:GO:0016226; F:GO:0051536
A36200_c0_g1	45.88	C:GO:0000786; F:GO:0003677; C:GO:0005634; P:GO:0006334; P:GO:0006352; F:GO:0046982	S43688_c0_g1	9.24	P:GO:0008285; C:GO:0016020; C:GO:0016021; P:GO:0032007
A36205_c0_g1	21.53	F:GO:0000166; F:GO:0003712; P:GO:0007165; C:GO:0016442; P:GO:0035194; P:GO:1903506	S43689_c0_g2	5.26
A36208_c0_g3	13.51		S43697_c0_g1	5.42	F:GO:0004672; F:GO:0005524; P:GO:0006468
A36214_c0_g1	20.78	F:GO:0004672; F:GO:0005524; P:GO:0006468	S43705_c0_g1	39.93	F:GO:0004364; F:GO:0004602; C:GO:0005635; C:GO:0005783; C:GO:0016021
A36218_c0_g1	262.47	P:GO:0000045; C:GO:0000421; P:GO:0000422; C:GO:0005829; P:GO:0006995; P:GO:0060322	S43707_c0_g1	7.55	F:GO:0004252; P:GO:0006508
A36221_c0_g1	7.1		S43713_c0_g1	155.61	P:GO:0006508; F:GO:0008233
A36225_c0_g1	20.18	F:GO:0003676	S43728_c0_g1	24.43	C:GO:0005634; C:GO:0005829; C:GO:0008541; P:GO:0043161; P:GO:0043248
A36230_c0_g1	20.43	F:GO:0005525	S43729_c1_g1	7.98	F:GO:0004252; P:GO:0006508
A36244_c1_g1	10.52	F:GO:0005515	S43746_c0_g1	4.62
A36259_c0_g1	21.18	F:GO:0098599	S43762_c0_g1	5.62	P:GO:0006368; P:GO:0016570; C:GO:0016593
A36260_c0_g1	22.3	F:GO:0005506; F:GO:0016705; F:GO:0020037; P:GO:0055114	S43765_c0_g1	4.56	F:GO:0004857; F:GO:0004867; P:GO:0010951; P:GO:0043086
A36265_c0_g1	11.89	C:GO:0005739; C:GO:0005856; F:GO:0008270; C:GO:0016020; C:GO:0016021; F:GO:0046872	S43770_c0_g1	98.28
A36267_c0_g1	87.66	P:GO:0007165	S43772_c0_g1	5.05	F:GO:0003743; P:GO:0006413
A36269_c0_g1	48	F:GO:0003743; C:GO:0005852	S43773_c0_g1	90.22	P:GO:0006511
A36269_c0_g2	59.57	F:GO:0003743; C:GO:0005852	S43781_c0_g1	40.69
A36273_c0_g1	8.53	F:GO:0003735; C:GO:0005840; P:GO:0006412	S43782_c0_g1	104.14	C:GO:0000786; F:GO:0003677; C:GO:0005634; P:GO:0006334
A36278_c1_g1	959.66	F:GO:0003735; C:GO:0005840; P:GO:0006412	S43786_c0_g1	62.95
A36293_c0_g1	7.98		S43793_c0_g1	4.88	F:GO:0005509; C:GO:0005576; P:GO:0006030; P:GO:0007155; F:GO:0008061
A36297_c0_g1	8.18	F:GO:0000166; C:GO:0005840	S43796_c0_g1	7.56
A36300_c0_g1	33.83	F:GO:0005515	S43797_c0_g1	4.96	F:GO:0008963; C:GO:0016021
A36303_c0_g2	97.34		S43828_c0_g1	6.95	P:GO:0006810; C:GO:0030008
A36310_c1_g2	13.26		S43853_c0_g1	42.22	C:GO:0016020; C:GO:0016021
A36314_c0_g2	99.71	P:GO:0000398; F:GO:0003723; P:GO:0007281; P:GO:0007283; P:GO:0008406; C:GO:0015030; C:GO:0045495; C:GO:0071011; C:GO:0071013	S43856_c0_g1	7.23	P:GO:0001558; F:GO:0005520; C:GO:0005576
A36321_c0_g1	34.91	F:GO:0016491; P:GO:0055114	S43861_c0_g1	20.95	F:GO:0005525
A36330_c0_g1	22.92	P:GO:0035556	S43863_c0_g1	5.37	F:GO:0004357; P:GO:0006750
A36360_c0_g2	43.7	F:GO:0005525; P:GO:0007264	S43866_c0_g1	196.9	C:GO:0000276; F:GO:0015078; P:GO:0015986
A36362_c0_g1	12.61		S43870_c0_g1	19.2	P:GO:0055114
A36364_c0_g2	6.36		S43870_c0_g2	13.26	F:GO:0008270; F:GO:0016491; P:GO:0055114
A36369_c0_g1	40.93	F:GO:0005515	S43871_c0_g1	76.59	F:GO:0046872
A36376_c0_g2	11.33	C:GO:0005952; F:GO:0008603; F:GO:0016301; F:GO:0030552; P:GO:0045859	S43873_c0_g1	34.08	F:GO:0005515
A36380_c0_g1	17.39		S43888_c0_g1	4.96
A36381_c0_g1	6.69		S43895_c0_g1	6.27
A36381_c1_g1	22.5	P:GO:0001558; F:GO:0005520; C:GO:0005576	S43896_c0_g2	140.79	C:GO:0000276; F:GO:0015078; P:GO:0015986
A36381_c1_g2	31.35	P:GO:0001558; F:GO:0005520; C:GO:0005576	S43917_c0_g1	5.08
A36392_c0_g1	21.68	P:GO:0001919; P:GO:0007040; P:GO:0016197; P:GO:0032008; P:GO:0042632; P:GO:0043410; P:GO:0071230; C:GO:0071986	S43917_c0_g2	5.08
A36408_c0_g1	20.93	F:GO:0005515	S43927_c1_g2	4.73	P:GO:0006400; F:GO:0008176
A36420_c0_g2	137.64		S43936_c0_g1	60.64	F:GO:0030246
A36420_c0_g4	8.7		S43940_c0_g1	14.31	F:GO:0003676; F:GO:0005524
A36429_c0_g1	8.44	F:GO:0008270	S43948_c0_g1	54.96
A36450_c0_g1	31.04	F:GO:0003824; F:GO:0050662	S43948_c0_g3	18.48
A36454_c0_g1	202.16		S43949_c0_g1	6.13	C:GO:0005615; P:GO:0007623; P:GO:0032504
A36458_c0_g1	40.06	F:GO:0008017	S43959_c0_g1	23.72	C:GO:0016020; C:GO:0016021
A36461_c0_g1	13.67		S43964_c0_g1	6.42
A36483_c0_g1	12.03	C:GO:0005737; P:GO:0015031	S43969_c0_g1	5.39	F:GO:0003677
A36487_c0_g1	23.88	F:GO:0004576; P:GO:0006486; C:GO:0016020	S43977_c0_g1	4.1	C:GO:0016020; C:GO:0016021
A36488_c0_g1	7.99	F:GO:0005215; P:GO:0006810; C:GO:0016020	S43999_c0_g1	7.38
A36489_c0_g1	14.99	F:GO:0005506; C:GO:0005739; F:GO:0008270; F:GO:0008336; F:GO:0016491; P:GO:0045329; F:GO:0051213; P:GO:0055114; C:GO:0070062	S44002_c0_g1	26.75	C:GO:0005737; F:GO:0008479; P:GO:0008616; P:GO:0045454
A36508_c0_g1	6.15	C:GO:0005634	S44006_c0_g3	8.78
A36510_c0_g1	17.89		S44023_c0_g1	15.42
A36512_c0_g1	7.44	F:GO:0000166; F:GO:0003700; F:GO:0004672; F:GO:0004674; F:GO:0005524; C:GO:0005634; C:GO:0005737; P:GO:0006355; P:GO:0006468; P:GO:0035556; F:GO:0043565; P:GO:0051090	S44031_c0_g1	19.3	F:GO:0005515
A36534_c0_g1	11.8	F:GO:0003735; C:GO:0005761; P:GO:0006412	S44038_c0_g1	12.47	F:GO:0003677; C:GO:0005634; C:GO:0005694; C:GO:0016020; C:GO:0016021
A36549_c0_g1	10.16	F:GO:0030246	S44038_c0_g2	9.01	F:GO:0003677; C:GO:0005634; C:GO:0005694; C:GO:0016020; C:GO:0016021
A36562_c0_g1	26.35	F:GO:0004252; P:GO:0006508	S44045_c0_g1	2020.61
A36570_c0_g1	18.39	F:GO:0005524	S44077_c0_g1	9.42	F:GO:0005047; C:GO:0005786; P:GO:0006614; F:GO:0008312; F:GO:0030942
A36576_c0_g1	27.62	F:GO:0003677; C:GO:0005634	S44079_c0_g1	12.93	F:GO:0003700; C:GO:0005634; P:GO:0006355; F:GO:0043565
A36577_c1_g1	709.46	C:GO:0005622; F:GO:0019843	S44084_c0_g1	9.12	F:GO:0004842
A36590_c0_g1	17.4		S44087_c0_g1	4.2	F:GO:0009055; F:GO:0015035; P:GO:0045454
A36590_c0_g2	16.17		S44087_c0_g4	9.37	F:GO:0009055; F:GO:0015035; P:GO:0045454
A36591_c0_g1	13.69	P:GO:0009058; F:GO:0016779	S44099_c0_g1	89.53	F:GO:0003824; P:GO:0005975; F:GO:0043169
A36593_c0_g1	7.55		S44101_c1_g1	51.76
A36595_c0_g1	6.42		S44109_c0_g1	4.18
A36598_c0_g1	9.2		S44110_c0_g1	44.49	F:GO:0005509
A36604_c0_g1	22.01	P:GO:0031987; P:GO:0046331; P:GO:0050808	S44116_c0_g1	13.68	F:GO:0005509; F:GO:0005544
A36607_c0_g1	18.91	F:GO:0009055; F:GO:0046872; F:GO:0051536; F:GO:0051537	S44122_c0_g2	69.25	C:GO:0005739; F:GO:0008137
A36609_c0_g1	15.05		S44127_c0_g2	6.8	F:GO:0005507
A36610_c0_g1	125.5	F:GO:0016597; F:GO:0016714; P:GO:0055114	S44128_c0_g1	11.73	C:GO:0005730; C:GO:0016020; C:GO:0016021; C:GO:0030687; P:GO:0042273
A36612_c0_g1	19.11	F:GO:0000030; P:GO:0006493; C:GO:0016020	S44139_c0_g1	5.87
A36616_c0_g1	43.5	P:GO:0000302; F:GO:0003954; C:GO:0005747; P:GO:0006120; P:GO:0008340	S44154_c1_g1	19.88
A36619_c0_g1	7.85	F:GO:0005515; C:GO:0005634; P:GO:0007049; F:GO:0008270	S44154_c2_g1	10.16
A36632_c0_g1	7.52		S44165_c0_g1	13.05	P:GO:0045454
A36637_c0_g1	8.64	F:GO:0000166; F:GO:0003676	S44178_c0_g1	9.16	F:GO:0003735; C:GO:0005840; P:GO:0006412; F:GO:0019843
A36639_c0_g1	81.09	F:GO:0005515	S44182_c0_g3	8.63
A36645_c0_g1	9.33	C:GO:0005921	S44189_c0_g1	12.77	F:GO:0052689
A36652_c0_g3	7.49	P:GO:0006888; C:GO:0030134; C:GO:0030173; C:GO:0030176; F:GO:0097020	S44193_c0_g1	4.09
A36654_c0_g1	30.42	F:GO:0000036; C:GO:0005739; P:GO:0006120; P:GO:0006633; P:GO:0010906; P:GO:0019233; F:GO:0031177	S44197_c0_g1	29
A36658_c0_g1	153.25		S44199_c0_g1	22.94
A36660_c0_g1	21.27	F:GO:0005515	S44202_c0_g1	14.57	F:GO:0004739; P:GO:0006086; C:GO:0016021; P:GO:0055114
A36670_c0_g1	24.37	P:GO:0009159; F:GO:0050144; F:GO:0070694	S44220_c0_g1	6.05	C:GO:0005618; C:GO:0016020; C:GO:0016021
A36672_c0_g2	10.41	F:GO:0003735; C:GO:0005840; P:GO:0006412	S44224_c0_g1	9.99
A36675_c0_g2	68.89	C:GO:0016020; C:GO:0016021	S44227_c0_g3	342.61	F:GO:0000062
A36676_c0_g1	636.22	F:GO:0005509; F:GO:0005544	S44227_c0_g7	429.33	F:GO:0000062
A36689_c0_g1	8.29	F:GO:0003676; F:GO:0005524	S44231_c0_g1	10.79	F:GO:0005515
A36697_c1_g1	30.24	P:GO:0050794	S44237_c0_g2	28.93	F:GO:0016491; P:GO:0044281; P:GO:0072521
A36700_c0_g1	13.77	F:GO:0005515	S44251_c0_g1	8.2	F:GO:0003735; C:GO:0005840; P:GO:0006412
A36702_c0_g1	25.84	F:GO:0005515	S44255_c0_g1	4.29	F:GO:0003677
A36703_c0_g1	108.11	F:GO:0030246	S44258_c0_g1	11.06	F:GO:0003735; C:GO:0005840; P:GO:0006412
A36703_c0_g2	124.87	F:GO:0030246	S44263_c0_g1	10.7	F:GO:0005515
A36712_c0_g1	6.97	P:GO:0006974	S44268_c0_g1	5.81	F:GO:0005515
A36719_c1_g1	9.71	F:GO:0008270; F:GO:0019789	S44269_c0_g1	6.15	F:GO:0005515
A36722_c0_g3	22.15	F:GO:0005515	S44280_c0_g1	4.83
A36733_c0_g1	30.11		S44282_c0_g1	4.11
A36753_c0_g1	9.32		S44286_c0_g1	328.76	F:GO:0003700; P:GO:0006355; F:GO:0043565
A36755_c0_g3	6.17	F:GO:0005515	S44289_c0_g2	27.58
A36761_c0_g3	10.51	F:GO:0005509	S44297_c0_g1	4.32	F:GO:0005506; F:GO:0016705; F:GO:0020037; P:GO:0055114
A36765_c0_g1	64.46		S44299_c0_g1	17.49
A36774_c0_g1	27.23	P:GO:0001558; F:GO:0005520; C:GO:0005576	S44299_c0_g2	16.2	F:GO:0005201; C:GO:0016020; C:GO:0016021; P:GO:0022008; C:GO:0031012
A36780_c0_g1	16.54	F:GO:0004672; F:GO:0005524; P:GO:0006468	S44299_c0_g3	10.86	F:GO:0003677; C:GO:0043229
A36780_c0_g4	32.72	F:GO:0003743; F:GO:0005515; P:GO:0006413	S443_c0_g1	119.67	C:GO:0005576; P:GO:0006030; F:GO:0008061
A36803_c0_g1	11.92		S44305_c0_g1	6.53	C:GO:0019013; C:GO:1990904
A36807_c1_g1	47.25	F:GO:0008083; C:GO:0016020	S44309_c0_g1	25.63	F:GO:0008168; F:GO:0016740; P:GO:0032259
A36813_c0_g1	19.06	F:GO:0003676	S44311_c0_g1	6.48	F:GO:0003677; F:GO:0003887; P:GO:0006351; P:GO:0071897
A36813_c0_g3	22.07	F:GO:0003676	S44319_c0_g1	37.86	F:GO:0042626
A36819_c0_g1	6.82		S44329_c0_g1	14.27
A36823_c0_g2	7.99	F:GO:0000166	S44340_c0_g1	247.79	F:GO:0003735; C:GO:0005840; P:GO:0006412
A36828_c0_g1	23.29	F:GO:0003676	S44347_c1_g1	16.24
A36828_c0_g2	20.32	F:GO:0003676	S44349_c0_g1	193.2	F:GO:0000287; F:GO:0004743; P:GO:0006096; F:GO:0030955
A36829_c0_g1	17.51	C:GO:0016020; C:GO:0016021	S44350_c0_g1	7.25	C:GO:0005634; P:GO:0033036; P:GO:0071702; P:GO:0071705
A36831_c0_g1	9.29	C:GO:0005747; P:GO:0022900	S44357_c0_g1	5.67	F:GO:0004672; F:GO:0005524; P:GO:0006468
A36838_c0_g1	6.5	F:GO:0003743; P:GO:0006413	S44362_c0_g1	52.36	F:GO:0004843; C:GO:0005622; P:GO:0006511
A36849_c0_g1	81.69	F:GO:0046872	S44364_c0_g2	44.79	F:GO:0003824
A36857_c0_g1	9.7	F:GO:0016491; P:GO:0055114	S44366_c0_g1	136.18	C:GO:0005783; C:GO:0016021
A36860_c0_g2	11.88	F:GO:0004751; P:GO:0009052	S44370_c0_g3	23.95	F:GO:0005524; F:GO:0016874
A36864_c0_g1	24.44		S44373_c0_g1	1116.76	F:GO:0003774; C:GO:0016459
A36864_c0_g2	20.41	C:GO:0005654; C:GO:0005730	S44373_c0_g2	35.16	F:GO:0003774; C:GO:0016459
A36866_c1_g1	17.2		S44383_c0_g4	4.74
A36867_c0_g1	10		S44386_c0_g1	12.62
A36873_c0_g1	6.19	P:GO:0044237	S44387_c0_g1	5.86	F:GO:0003735; C:GO:0005840; P:GO:0006412; F:GO:0008097
A36873_c0_g2	10.25	P:GO:0044237	S44389_c0_g1	4.83	F:GO:0005488; C:GO:0043229
A36874_c0_g2	9.57	F:GO:0016757	S44395_c0_g1	25.13	C:GO:0005743; F:GO:0008137; P:GO:0042773
A36875_c0_g1	53.56	F:GO:0051920; P:GO:0055114	S44405_c0_g1	5.41
A36881_c1_g1	13.38	F:GO:0016702; P:GO:0055114	S44414_c0_g2	7.92	F:GO:0005337; P:GO:0006810; C:GO:0016021
A36896_c0_g1	191.29		S44420_c0_g1	13.23	F:GO:0042302
A36903_c0_g1	18.34	F:GO:0004553; P:GO:0005975; F:GO:0043169	S44421_c0_g1	5.42	F:GO:0003677
A36906_c0_g1	8.52	F:GO:0016616; P:GO:0055114	S44426_c0_g1	7.31	C:GO:0016020; C:GO:0016021
A36907_c0_g1	6.95	P:GO:0001561; C:GO:0005777; F:GO:0043167; F:GO:0048037; F:GO:0048244	S44427_c0_g1	11.31
A36912_c0_g1	10.16	F:GO:0005524	S44435_c0_g2	7.12	F:GO:0004252; P:GO:0006508
A36917_c0_g1	7.57	C:GO:0005856	S44436_c0_g1	7.46	C:GO:0005622; F:GO:0019843
A36924_c1_g2	30.44		S44438_c0_g1	8.79	F:GO:0004140; F:GO:0005524; P:GO:0015937
A36924_c1_g3	21.13	C:GO:0005576; P:GO:0006030; F:GO:0008061	S44440_c0_g3	4.66
A36924_c2_g1	22.19	C:GO:0005576; P:GO:0006030; F:GO:0008061	S44443_c0_g1	10.4	C:GO:0016020; C:GO:0016021
A36929_c0_g2	41.37	C:GO:0005737; F:GO:0018738; P:GO:0046294; F:GO:0052689; C:GO:0070062	S44445_c3_g1	5.26	F:GO:0003924
A36940_c0_g2	14.68	C:GO:0000324; F:GO:0004553; P:GO:0005975; P:GO:0008152; F:GO:0016787; F:GO:0016798	S44451_c0_g1	5.19	F:GO:0004867; F:GO:0005515
A36940_c0_g3	13.92		S44470_c0_g1	4.93
A36943_c0_g1	40.95	C:GO:0005576; P:GO:0006030; F:GO:0008061	S44483_c0_g2	11.79	F:GO:0005523; P:GO:0051694
A36959_c0_g1	7.74	F:GO:0005515	S44485_c0_g1	45.74	C:GO:0016020
A36960_c0_g1	42.24	C:GO:0016020; C:GO:0016021	S44485_c0_g2	59.16	F:GO:0003676; F:GO:0008270
A36961_c0_g2	9.44	C:GO:0016020; C:GO:0016021	S44488_c0_g1	15.69	F:GO:0005515
A36966_c0_g1	21.47		S44490_c0_g1	10.61
A36990_c0_g1	44.53		S44494_c0_g1	17.78	F:GO:0019825; F:GO:0020037
A36993_c0_g1	21.61	C:GO:0008290; P:GO:0051016	S44494_c0_g2	16.28	F:GO:0019825; F:GO:0020037
A36995_c0_g1	54.14	P:GO:0005975; P:GO:0016311; F:GO:0042132	S44515_c0_g1	675.02	F:GO:0051920; P:GO:0055114
A37013_c0_g1	10.81		S44525_c0_g2	27.34	C:GO:0016020; C:GO:0016021
A37013_c1_g2	757.31	C:GO:0016020; C:GO:0016021	S44530_c0_g2	111.57
A37014_c0_g3	6.9	P:GO:0001522; F:GO:0003723; F:GO:0009982	S44538_c0_g1	9.69
A37021_c0_g1	10.06	F:GO:0004357; P:GO:0006750	S44539_c0_g1	4.79	C:GO:0016021; P:GO:0016192
A37031_c0_g1	19.1		S44547_c0_g1	31.05	F:GO:0051536; P:GO:0055114
A37037_c0_g1	10.26	F:GO:0005515	S44548_c0_g5	4.04
A37038_c0_g1	22.9		S44550_c0_g2	29.86	C:GO:0005622; P:GO:0006810
A37042_c0_g2	20.49	P:GO:0006139	S44555_c0_g1	14.62	C:GO:0016020
A37042_c0_g3	29.77	F:GO:0003676; F:GO:0004527	S44557_c0_g1	8.57	C:GO:0005739
A37042_c0_g4	8.07		S44564_c0_g1	22.65	F:GO:0004672; F:GO:0005524; P:GO:0006468
A37045_c0_g1	11.54	C:GO:0005576; F:GO:0030414	S44565_c0_g1	8.23	C:GO:0016020; F:GO:0016757
A37046_c0_g1	6.12		S44569_c1_g1	17.98	F:GO:0005509
A37056_c0_g1	10.57	F:GO:0003723	S44571_c0_g1	10.54	F:GO:0003899; P:GO:0006351; F:GO:0046983
A37060_c0_g1	12.16		S44574_c0_g1	12.01	F:GO:0004252; P:GO:0006508
A37062_c1_g2	336.36	F:GO:0003779; C:GO:0005737; C:GO:0005856	S44577_c0_g1	22.88	C:GO:0005672; P:GO:0006367
A37062_c2_g1	215.93		S44591_c0_g1	12.13	P:GO:0007155; C:GO:0016020; C:GO:0016021; P:GO:0019058; P:GO:0019062; F:GO:0033691; F:GO:0097367
A37071_c0_g1	16.85		S44609_c0_g1	20.48
A37071_c1_g1	6.42	F:GO:0005515	S44620_c0_g1	8.72	F:GO:0005509
A37078_c0_g1	12.64	C:GO:0005789	S44625_c0_g1	7.92	F:GO:0003824; P:GO:0005992
A37078_c0_g2	16.89	F:GO:0005515	S44625_c0_g2	18.31	F:GO:0003824; P:GO:0005992
A37080_c0_g1	10.46		S44631_c0_g1	36.27
A37088_c0_g1	9.09	F:GO:0003735; C:GO:0005840; P:GO:0006412	S44632_c0_g2	88.47
A37089_c0_g1	242.72	F:GO:0005515	S44635_c0_g1	53.47	F:GO:0003743; C:GO:0005852
A37092_c0_g2	7.89	C:GO:0016021	S44636_c0_g2	6.52
A37094_c0_g2	7.25		S44641_c0_g1	84.22
A37097_c0_g1	167.52	F:GO:0003677; F:GO:0003713; P:GO:0006355	S44646_c0_g2	11.35	F:GO:0016616; P:GO:0055114
A37098_c0_g1	22.77	C:GO:0016020	S44647_c0_g2	5.17
A37106_c0_g1	8.62	P:GO:0000469	S44651_c0_g1	10.99	F:GO:0004462; P:GO:0006357; F:GO:0008270; P:GO:0030316; P:GO:0043066; C:GO:0070062
A37117_c0_g1	6.34	P:GO:0006479; F:GO:0008168; F:GO:0016740; P:GO:0032259	S44655_c0_g1	7.8
A37120_c0_g1	11.33	P:GO:0001947; F:GO:0003677; F:GO:0003906; F:GO:0004519; C:GO:0005634; C:GO:0005739; P:GO:0006284; F:GO:0008311; P:GO:0010628; F:GO:0016829; P:GO:0043066; F:GO:0046872; P:GO:0060047; P:GO:0090305	S44664_c0_g1	34.87	F:GO:0005509
A37120_c0_g3	11.74	F:GO:0004518; F:GO:0005488; P:GO:0006974; P:GO:0090304	S44668_c0_g1	4.73	C:GO:0012505; P:GO:0016192
A37129_c0_g1	16.73	F:GO:0003676	S44668_c0_g2	5.28
A37129_c0_g2	43.18	F:GO:0003676	S44670_c0_g1	100.62	F:GO:0003723; F:GO:0004000; P:GO:0006396
A37129_c0_g3	12.6	F:GO:0003676	S44675_c0_g1	4.75	F:GO:0009916; P:GO:0055114
A37129_c1_g1	70.22		S44679_c0_g1	8.65
A37132_c0_g1	32.4	C:GO:0005576; P:GO:0006030; F:GO:0008061	S44685_c1_g1	69.89	F:GO:0005319; P:GO:0006869
A37134_c0_g1	6.06		S44690_c0_g1	4.2	F:GO:0004303; C:GO:0005739; C:GO:0016020; C:GO:0016021; F:GO:0016491; P:GO:0055114
A37144_c0_g1	8.68	F:GO:0016758	S44695_c0_g1	6.33
A37149_c0_g1	39.58	C:GO:0016020	S44698_c0_g1	22.5	F:GO:0003676
A37159_c0_g1	16.03	F:GO:0016301; P:GO:0016310	S44700_c0_g1	14.57
A37172_c0_g1	6.88		S44709_c0_g1	6.88	P:GO:0006886; F:GO:0008536
A37176_c1_g1	17.2		S44731_c0_g1	6.46	C:GO:0016021
A37178_c0_g1	30.45		S44733_c0_g1	5.03	F:GO:0005524
A37217_c0_g1	6.66	F:GO:0003723	S44746_c0_g1	5.19	F:GO:0004672; F:GO:0005524; P:GO:0006468; C:GO:0016020; C:GO:0016021; F:GO:0016301; P:GO:0016310
A37225_c0_g2	9.5	C:GO:0005789; P:GO:0006465; F:GO:0008236; C:GO:0016021	S44748_c0_g1	19.68	F:GO:0005525
A37226_c0_g1	14.63	F:GO:0003676; F:GO:0004386; F:GO:0005524	S44749_c0_g1	6.33	P:GO:0009966
A37235_c0_g1	6.83		S44767_c0_g1	43.53	C:GO:0005615
A37238_c0_g1	94.49	C:GO:0005789	S44770_c0_g1	5.92
A37238_c1_g1	39.08	C:GO:0005730; P:GO:0042254	S44771_c0_g1	4.04	C:GO:0016020
A37239_c0_g1	28.26	F:GO:0005515	S44773_c0_g1	7.56	F:GO:0005515
A37240_c0_g1	7.87	F:GO:0005515	S44779_c0_g1	20.76	P:GO:0005975; F:GO:0016868
A37258_c0_g1	25.23	C:GO:0005739; C:GO:0016020; P:GO:0043065	S44782_c0_g2	8238.63	F:GO:0005509
A37261_c0_g1	17.77	F:GO:0003824; F:GO:0005488; P:GO:0090304	S44782_c0_g4	20.22	F:GO:0005509
A37262_c0_g1	6.85	F:GO:0003674; C:GO:0005575; P:GO:0008150; C:GO:0016020; C:GO:0016021	S44784_c0_g1	5.57
A37271_c0_g1	10.92	P:GO:0008299	S44822_c0_g1	5.53
A37277_c0_g1	10.06	F:GO:0005524	S44824_c0_g1	27.59	F:GO:0005488
A37288_c0_g1	54.84	C:GO:0000276; C:GO:0005811; C:GO:0005875; P:GO:0006979; P:GO:0008340; P:GO:0015986; P:GO:0032007; F:GO:0046933; P:GO:0051881; P:GO:0070373	S44825_c0_g1	124.01
A37299_c0_g1	41.88		S44825_c0_g2	127.87
A37299_c0_g4	65.15	C:GO:0043231	S44835_c0_g2	6.02
A37300_c0_g1	7.03		S44842_c0_g2	44.95	P:GO:0006629
A37303_c0_g5	6.08		S44853_c0_g1	4.62	F:GO:0003676
A37304_c0_g1	12.14	F:GO:0008168	S44856_c0_g1	56.79
A37306_c0_g1	6.16	F:GO:0003676	S44857_c0_g1	43.35	F:GO:0046872
A37308_c0_g1	32.77	F:GO:0030246	S44865_c0_g1	1247.51
A37311_c0_g1	97.02	C:GO:0005886; P:GO:0007213; P:GO:0043113; F:GO:0043236	S44875_c0_g1	7.04	P:GO:0006355; C:GO:0032783
A37316_c0_g1	9.98	P:GO:0006368; P:GO:0016570; C:GO:0016593	S44877_c0_g1	4.4	F:GO:0005524
A37345_c0_g1	27.93	C:GO:0005737; F:GO:0016788; P:GO:0019478	S44879_c0_g1	15.17
A37355_c0_g1	459.94		S44879_c0_g7	452.39
A37355_c0_g3	19.33		S44879_c0_g8	155.18
A37359_c0_g1	9.95	F:GO:0008963; C:GO:0016021	S44879_c0_g9	29.05
A37362_c0_g1	11.12	F:GO:0003676; F:GO:0008270	S44882_c0_g1	7.92	F:GO:0004672; F:GO:0005524; P:GO:0006468
A37378_c0_g1	360.25	C:GO:0005576; P:GO:0006030; F:GO:0008061	S44885_c0_g1	4.83	C:GO:0005634; P:GO:0016925
A37381_c0_g1	10.37	F:GO:0030246	S44888_c1_g3	8.87
A37384_c0_g1	16.53	F:GO:0004181; P:GO:0006508; F:GO:0008270	S44891_c0_g1	7.66
A37398_c0_g2	8.93		S44897_c0_g1	4.6	C:GO:0005634
A37403_c0_g1	221.6	F:GO:0004252; P:GO:0006508	S44904_c0_g1	5.72	C:GO:0005654; C:GO:0005814; C:GO:0005874; P:GO:0018095; C:GO:0036064; P:GO:0060271; P:GO:0060296; C:GO:0070062; P:GO:2000147; P:GO:2000253
A37403_c0_g2	11.32	F:GO:0004252; P:GO:0006508	S44913_c0_g1	25.2
A37405_c0_g1	118.18	F:GO:0030246	S44916_c0_g1	4.51	F:GO:0005543; C:GO:0005938; P:GO:0032065
A37406_c0_g1	13.14	F:GO:0003700; P:GO:0006355; F:GO:0043565	S44920_c0_g1	90.68	F:GO:0005515
A37415_c1_g1	29.95	P:GO:0008152; F:GO:0016746	S44921_c0_g1	5.82
A37433_c0_g1	88.08		S44922_c0_g2	4.77	F:GO:0003700; C:GO:0005634; P:GO:0006355; F:GO:0008270; F:GO:0043565
A37434_c0_g1	43.78	F:GO:0016787	S44932_c0_g1	10.09	F:GO:0015297; P:GO:0015672; C:GO:0016021; P:GO:0055085
A37437_c0_g1	21.33	P:GO:0006629	S44933_c1_g1	24.38	F:GO:0003824; P:GO:0005992
A37440_c0_g1	120.37	F:GO:0003723	S44935_c0_g1	8.27	F:GO:0044212
A37446_c1_g2	9.25	F:GO:0003950; F:GO:0046872	S44936_c0_g1	4.51	F:GO:0003723
A37456_c0_g1	185.35		S44943_c0_g1	4.17
A37456_c0_g2	12.67	C:GO:0005576; P:GO:0006030; F:GO:0008061	S44954_c0_g1	4.23	P:GO:0006355; F:GO:0019901
A37456_c0_g4	18.19	C:GO:0005576; P:GO:0006030; F:GO:0008061	S44974_c0_g1	6.71	F:GO:0003824; P:GO:0005992
A37459_c0_g1	12.92	F:GO:0005525	S44974_c0_g3	7.57	F:GO:0003824; P:GO:0005992
A37462_c0_g1	6.89	F:GO:0005515	S44974_c0_g5	12.58	F:GO:0003824; P:GO:0005992
A37463_c0_g1	56.33	F:GO:0005198; P:GO:0006888; P:GO:0006890; P:GO:0006891; C:GO:0030126	S44981_c0_g1	24.91	C:GO:0005634
A37465_c0_g1	8.5	F:GO:0004180; P:GO:0006508; C:GO:0016020; C:GO:0016021	S44984_c1_g1	4.77	F:GO:0005515
A37482_c0_g1	23.61	C:GO:0005730; C:GO:0016020; C:GO:0016021; C:GO:0030687; P:GO:0042273	S44989_c0_g1	19.53
A37485_c0_g1	11.93	F:GO:0042302	S44989_c0_g2	22.36	F:GO:0003676; F:GO:0046872
A37488_c0_g1	64.73		S44991_c0_g1	6.04	P:GO:0000398; C:GO:0005681
A37491_c0_g1	37.69	F:GO:0003824; P:GO:0008152	S44995_c0_g1	4.99
A37493_c0_g1	7.9	F:GO:0005524	S44996_c0_g2	35.45	P:GO:0006629; P:GO:0008152; C:GO:0016020; C:GO:0016021
A37495_c0_g1	28.03	F:GO:0005524; C:GO:0005634; C:GO:0005737; P:GO:0016925; F:GO:0019789; F:GO:0031625; F:GO:0061630	S45001_c0_g1	19.28	C:GO:0016020; C:GO:0016021
A37502_c0_g1	17.21	F:GO:0004252; P:GO:0006508; F:GO:0008233; F:GO:0008236; F:GO:0016787	S45001_c1_g1	21.45
A37502_c0_g2	17.37	F:GO:0004252; P:GO:0006508	S45009_c0_g1	10.92
A37505_c1_g1	7.14	C:GO:0016592	S45015_c0_g1	11.8	F:GO:0003735; C:GO:0005840; P:GO:0006412
A37506_c0_g1	30.48	F:GO:0005515	S45018_c0_g1	8.92	F:GO:0005515
A37515_c0_g2	6.91	P:GO:0006801; F:GO:0046872; P:GO:0055114	S45022_c0_g1	20.35
A37519_c0_g2	100.26	F:GO:0003746; P:GO:0006414	S45032_c1_g1	38.13	C:GO:0005789; C:GO:0016021
A37527_c0_g1	66.39	P:GO:0008152; F:GO:0016747	S45036_c0_g1	549.13	C:GO:0005622; P:GO:0042254
A37537_c0_g1	12.46	F:GO:0004553; P:GO:0009254; C:GO:0019867	S45040_c0_g2	6.61
A37546_c0_g3	29.7	C:GO:0016020	S45041_c0_g1	5.87
A37572_c0_g1	8.97	C:GO:0000151; F:GO:0031624; F:GO:0032182; P:GO:0045116; P:GO:0051443; F:GO:0097602	S45041_c0_g2	6.71	F:GO:0003676
A37574_c0_g1	9.91		S45041_c0_g3	5.09	F:GO:0003676
A37596_c0_g1	55.5	F:GO:0005525	S45043_c0_g1	14.77	F:GO:0005515
A37597_c1_g2	26.66	P:GO:0044267	S45044_c0_g1	4.11	C:GO:0016020; C:GO:0016021
A37598_c0_g1	59.83	F:GO:0003676	S45051_c0_g1	7.39
A37614_c0_g1	6.07	F:GO:0004842; F:GO:0005515	S45052_c0_g1	21.42	C:GO:0005739; C:GO:0005743; C:GO:0061617
A37615_c0_g1	46.36		S45053_c0_g1	4.74
A37617_c0_g1	10.37	C:GO:0005634; F:GO:0046872	S45067_c0_g4	19.89
A37620_c0_g1	11.71	C:GO:0016021; P:GO:0055085	S45070_c0_g1	21.08	F:GO:0005524
A37621_c0_g1	725.78	F:GO:0003735; C:GO:0005840; P:GO:0006412	S45079_c0_g1	4.6	F:GO:0004017
A37628_c0_g1	13.3	C:GO:0032040	S45086_c0_g1	62.87	P:GO:0006457; C:GO:0016272; F:GO:0051082
A37635_c0_g2	7.1	C:GO:0005921	S45088_c0_g1	6.21
A37636_c0_g2	50.23	P:GO:0007017; C:GO:0030286	S45091_c0_g1	9.09	F:GO:0003874; P:GO:0006729; F:GO:0046872
A37637_c0_g1	14.5	F:GO:0003950	S45098_c0_g1	41.2	F:GO:0019825
A37648_c0_g2	20.71		S45105_c0_g1	10.72	P:GO:0000079; C:GO:0016020; C:GO:0016021; F:GO:0019901
A37651_c0_g1	73.72	C:GO:0016020; C:GO:0016021	S45108_c0_g1	35.99
A37656_c0_g1	10.3	F:GO:0003735; C:GO:0005840; P:GO:0006412	S45112_c0_g1	13.84	F:GO:0003700; P:GO:0006355; F:GO:0043565
A37662_c0_g1	36.52	C:GO:0016020	S45125_c0_g1	8.13	F:GO:0003735; C:GO:0005840; P:GO:0006412
A37668_c0_g2	12.93		S45127_c0_g1	14.81	C:GO:0016021
A37679_c0_g1	7.3	F:GO:0046872	S45135_c0_g1	58.1	C:GO:0005737; P:GO:0006457
A37682_c0_g1	11.88		S45136_c0_g4	5.49
A37700_c0_g2	9.55	C:GO:0005576; P:GO:0006030; F:GO:0008061	S45147_c0_g1	6.99	P:GO:0000413; F:GO:0003755; P:GO:0006457
A37701_c0_g1	8.4		S45156_c0_g1	29.4	F:GO:0003676
A37702_c0_g2	11.84	F:GO:0042302	S45162_c0_g1	7.4	F:GO:0046872
A37706_c0_g1	38.98	P:GO:0007155; P:GO:0019058; P:GO:0019062	S45164_c0_g1	243.05	F:GO:0004655; F:GO:0005524; P:GO:0006779; F:GO:0046872
A37712_c0_g1	70.17	C:GO:0005623	S45166_c0_g1	5.51	P:GO:0006470; F:GO:0008138
A37716_c0_g1	19.36	F:GO:0005515	S45167_c0_g1	5.17	F:GO:0005524; C:GO:0016021
A37717_c0_g1	6.44		S45172_c0_g2	21.07	F:GO:0030246
A37722_c0_g1	21.33	P:GO:0055114	S45181_c0_g1	59.2	F:GO:0005524; P:GO:0046034; P:GO:1902600
A37724_c0_g1	67.28	F:GO:0004672; F:GO:0005524; P:GO:0006468	S45182_c0_g2	10.13	P:GO:0006367
A37727_c0_g1	9.41	C:GO:0016020	S45190_c0_g1	5.08	C:GO:0005622; P:GO:0042254
A37728_c0_g1	49.62	F:GO:0003824	S45192_c0_g1	46.93	F:GO:0004579; C:GO:0008250; C:GO:0016021
A37729_c0_g1	61.48	F:GO:0005524; P:GO:0006457; F:GO:0051082	S45196_c0_g1	11.6	F:GO:0003735; C:GO:0005840; P:GO:0006412
A37739_c0_g1	19.29	F:GO:0008080	S45202_c0_g1	4.51	C:GO:0000159; P:GO:0007165; F:GO:0019888
A37756_c0_g2	49.95		S45203_c0_g1	10.71
A37762_c0_g1	33.37		S45205_c0_g1	5.16	C:GO:0016020; P:GO:0016311; F:GO:0016791
A37763_c0_g1	8.38	P:GO:0046907	S45211_c0_g1	7.69
A37765_c0_g1	137.16	F:GO:0003677	S45217_c0_g2	16.95	F:GO:0016787
A37780_c0_g1	9.53	C:GO:0016020	S45221_c0_g1	23.97	P:GO:0000027; P:GO:0000463; C:GO:0005730; F:GO:0019843
A37781_c0_g1	14.3		S45222_c0_g1	7.16	C:GO:0005576; P:GO:0006030; F:GO:0008061
A37782_c0_g1	7.67		S45226_c0_g1	33.39	F:GO:0005507; F:GO:0016491; P:GO:0055114
A37783_c0_g1	6.2		S45238_c0_g1	4.94
A37785_c0_g1	26.15	F:GO:0004792; C:GO:0016020; C:GO:0016021; F:GO:0016740	S45242_c0_g1	5.8
A37794_c1_g1	14.94		S45252_c0_g1	4.97
A37795_c0_g1	11.91	F:GO:0003735; C:GO:0005840; P:GO:0006412	S45258_c0_g1	7.94
A37797_c0_g1	6.97	F:GO:0000166; F:GO:0003676; F:GO:0004386; F:GO:0005524; P:GO:0016032; F:GO:0016787	S45263_c0_g1	20.09	F:GO:0003723
A37805_c0_g1	8.22	C:GO:0005794; C:GO:0016020; F:GO:0016740	S45274_c0_g1	6.94	F:GO:0003735; C:GO:0005762
A37810_c0_g1	7.43	C:GO:0005739	S45279_c0_g1	5.57	C:GO:0005739; C:GO:0005840
A37813_c0_g1	7.05	F:GO:0005515	S45287_c0_g1	24.32	C:GO:0016021; F:GO:0038023
A37817_c0_g1	8.87	F:GO:0003700; C:GO:0005634; P:GO:0006355; F:GO:0008270	S45300_c1_g1	4.58
A37818_c0_g1	7.89	P:GO:0009966	S45306_c0_g2	11.69
A37819_c0_g1	6.49	F:GO:0005515	S45312_c0_g1	5.51	F:GO:0005525; C:GO:0005622; F:GO:0008270
A37821_c0_g1	7.36	C:GO:0016020; C:GO:0016021; F:GO:0043022	S45313_c0_g1	27.83	F:GO:0004252; P:GO:0006508
A37827_c0_g1	35.79	P:GO:0015031	S45316_c0_g1	5.19	C:GO:0016020; P:GO:0030001; F:GO:0046873; P:GO:0055085
A37834_c0_g1	323.01	F:GO:0003735; C:GO:0005840; P:GO:0006412	S45330_c0_g1	180.31	F:GO:0004807; P:GO:0008152
A37836_c0_g1	19.04	P:GO:0006729; F:GO:0008124	S45344_c0_g2	14.94	F:GO:0003735; C:GO:0005840; P:GO:0006412
A37840_c0_g1	16.98	F:GO:0003676	S45347_c0_g1	5.16	F:GO:0008080
A37846_c0_g1	16.2	F:GO:0030246	S45352_c0_g1	10.54	F:GO:0016491; P:GO:0055114
A37847_c0_g1	14.23		S45354_c0_g1	7.07	F:GO:0003676
A37849_c0_g1	9.46	F:GO:0004017; F:GO:0005524; C:GO:0005737; C:GO:0015030; C:GO:0016020; F:GO:0016887; P:GO:0046939	S45358_c0_g1	4.32	C:GO:0000786; F:GO:0003677; C:GO:0005634; P:GO:0006334; P:GO:0006352; F:GO:0046982
A37851_c0_g2	6.05	C:GO:0016021	S45361_c0_g1	9.9
A37856_c0_g1	649.77	F:GO:0003735; C:GO:0005840; P:GO:0006412	S45364_c0_g1	13.85	F:GO:0003676; F:GO:0046872
A37857_c0_g2	6.26	F:GO:0003677; P:GO:0051301	S45369_c0_g1	21.39	C:GO:0005576; P:GO:0006030; F:GO:0008061
A37865_c0_g1	46.18	P:GO:0007034	S45374_c0_g1	10.12	C:GO:0005576; P:GO:0006030; F:GO:0008061
A37866_c1_g1	7.56	C:GO:0005622; P:GO:0006355	S45375_c0_g1	6.35	C:GO:0016020
A37873_c0_g1	128.95	F:GO:0004364; C:GO:0005575; F:GO:0016740; P:GO:0045087	S45376_c0_g1	15.78	C:GO:0016021; P:GO:0016192
A37886_c0_g1	29.65	P:GO:0006508; F:GO:0008234	S45382_c0_g1	5.31
A37887_c0_g1	6.64	F:GO:0004222; P:GO:0006508	S45387_c0_g1	8.8	F:GO:0005515
A37890_c0_g1	9.8	F:GO:0005515	S45391_c0_g1	4.4	P:GO:0005975; F:GO:0016853
A37894_c0_g3	10.56		S45403_c0_g1	14.64	C:GO:0016020; C:GO:0016021
A37899_c0_g1	15.81	F:GO:0003735; C:GO:0005840; P:GO:0006412	S45404_c0_g1	10.69	C:GO:0016021
A37900_c0_g2	28.13	F:GO:0005506; F:GO:0016702; P:GO:0055114	S45407_c0_g1	156.57	F:GO:0016616; P:GO:0055114
A37902_c0_g1	13.78	P:GO:0009987; C:GO:0016020; P:GO:0016192; C:GO:0044464	S45412_c0_g2	6.5
A37905_c0_g1	6.07	C:GO:0016020; C:GO:0016021	S45412_c0_g3	17.19
A37919_c0_g1	16.23	P:GO:0009987	S45412_c0_g5	2629.98
A37930_c0_g1	25.05	C:GO:0005575; P:GO:0008150	S45414_c0_g4	15.85	F:GO:0005509
A37934_c0_g1	30.42	P:GO:0006614; F:GO:0008312; C:GO:0048500	S45414_c0_g6	22.58
A37936_c0_g1	6.41	P:GO:0005975	S45415_c2_g1	7.19	F:GO:0005515
A37941_c0_g1	22.26	C:GO:0005744; P:GO:0030150	S45424_c0_g1	9.37	F:GO:0000166; F:GO:0003676
A37943_c0_g1	6.14	C:GO:0016021	S45429_c0_g1	4.26	P:GO:0006470; F:GO:0008138
A37946_c0_g1	136.82	F:GO:0005515	S45430_c0_g1	884.62	F:GO:0005515
A37958_c0_g2	11.34	F:GO:0005515	S45433_c0_g1	5.95	F:GO:0008641
A37962_c1_g1	17.39	C:GO:0016021	S45437_c1_g1	6.8
A37968_c0_g1	14.8	F:GO:0004674; F:GO:0005524; P:GO:0006468	S45438_c0_g1	5.61
A37982_c0_g1	7.87	F:GO:0016491; P:GO:0055114	S45443_c0_g1	5.61	F:GO:0003796; P:GO:0008152
A37988_c0_g1	9.73	P:GO:0000278; C:GO:0000775; C:GO:0005634	S45444_c0_g1	478.12	P:GO:0045454
A37992_c0_g1	14.39	F:GO:0004303; C:GO:0016020; C:GO:0016021; F:GO:0016491; P:GO:0055114	S45446_c0_g1	9.84	C:GO:0044424
A37998_c0_g1	8.58	F:GO:0046872	S45447_c0_g1	6.3	F:GO:0003723; F:GO:0003735; C:GO:0005840; P:GO:0006412; C:GO:0015935; C:GO:1990904
A37999_c0_g1	9.56	P:GO:0006508; F:GO:0008234	S45450_c0_g1	6.11	C:GO:0005869
A38013_c0_g1	6.71		S45469_c0_g1	8.85	F:GO:0042302
A38018_c0_g1	6.9	C:GO:0005840; C:GO:0016020; C:GO:0016021	S45470_c0_g1	13.4	F:GO:0003735; C:GO:0005840; P:GO:0006412
A38025_c1_g1	13.02	F:GO:0005096; C:GO:0005737; C:GO:0005794; C:GO:0005886; P:GO:0043547	S45480_c0_g2	69.85	F:GO:0005515; C:GO:0005737; C:GO:0043226
A38027_c0_g1	8.42	C:GO:0005622; P:GO:0006888	S45485_c0_g1	19.11
A38032_c0_g1	21.35	F:GO:0004252; P:GO:0006508	S45491_c1_g1	16.43	F:GO:0016491
A38033_c0_g1	6.93	F:GO:0004843; P:GO:0016579	S45493_c0_g1	4.17	C:GO:0005840
A38037_c0_g1	11.25	C:GO:0005576; P:GO:0006030; F:GO:0008061	S45499_c0_g1	8.64	C:GO:0016021
A38044_c0_g1	15.02	P:GO:0005975; F:GO:0016868	S45507_c1_g1	5.13	F:GO:0005524; C:GO:0005737; P:GO:0006511; P:GO:0016567; F:GO:0031625; F:GO:0061630
A38046_c0_g1	9.94	F:GO:0005507; F:GO:0016715; P:GO:0055114	S45507_c2_g1	4.18	F:GO:0003723; P:GO:0006396
A38049_c0_g2	9.94	C:GO:0016020; C:GO:0016021	S45510_c1_g1	6.5	C:GO:0005622; P:GO:0006355
A38053_c0_g1	6.67	F:GO:0003993; F:GO:0046872	S45513_c0_g1	20.24	C:GO:0005759; F:GO:0009055; C:GO:0016021; P:GO:0033539; C:GO:0070062
A38054_c0_g2	32.47		S45514_c0_g1	9.91
A38056_c0_g1	6.43	F:GO:0008478; P:GO:0009443; P:GO:0016310	S45515_c0_g1	6.8	F:GO:0003677; F:GO:0008270
A38068_c0_g2	7.04		S45515_c1_g1	9.98	F:GO:0003676
A38071_c0_g1	6.04	F:GO:0005515	S45520_c0_g1	94.28	F:GO:0005515
A38074_c0_g1	15.24		S45521_c0_g1	4.73	C:GO:0005634
A38080_c0_g1	130.2		S45522_c0_g1	6.1	P:GO:0006508; F:GO:0008233; F:GO:0046872
A38080_c0_g2	80.77	C:GO:0005576; F:GO:0030414	S45533_c0_g1	1140.29	F:GO:0016491; F:GO:0046872; P:GO:0055114
A38085_c0_g1	36.48	F:GO:0005515	S45537_c0_g2	28	C:GO:0005739; P:GO:0032780; F:GO:0042030
A38087_c0_g1	10.84	F:GO:0005509; F:GO:0005515	S45548_c0_g1	27.12	C:GO:0008290; P:GO:0051016
A38094_c0_g1	22.97		S45549_c0_g1	19.52	C:GO:0005576; P:GO:0006030; F:GO:0008061
A38100_c0_g1	15.51	F:GO:0016491; F:GO:0050660; P:GO:0055114	S45550_c0_g1	5.21	F:GO:0003899; C:GO:0005666; P:GO:0006359
A38103_c0_g1	11.33	P:GO:0008152; F:GO:0008168	S45553_c0_g1	10.47	F:GO:0030246
A38105_c0_g1	33.03		S45557_c0_g1	14.95	F:GO:0004672; F:GO:0005524; P:GO:0006468; F:GO:0016301; P:GO:0016310
A38109_c0_g1	121.44	P:GO:0006508; F:GO:0008234	S45559_c0_g2	6.04
A38111_c0_g1	8.02	F:GO:0003676; F:GO:0003723; C:GO:0005634; P:GO:0030490; C:GO:0030686	S45562_c0_g3	5.2
A38114_c0_g2	10.58	C:GO:0005737; P:GO:0042325	S45564_c0_g1	6.79	F:GO:0003723
A38115_c0_g2	41.03	C:GO:0016020; C:GO:0016021	S45565_c0_g1	4.27	F:GO:0030246
A38123_c0_g1	6.24	F:GO:0016746	S45569_c0_g1	20.31	F:GO:0003735; C:GO:0005840; P:GO:0006412
A38132_c0_g1	16.15	F:GO:0003779; C:GO:0005622	S45571_c0_g1	8.28	F:GO:0003735; C:GO:0005840; P:GO:0006412
A38136_c0_g1	6.65	F:GO:0008168; P:GO:0032259	S45572_c0_g1	9.27	C:GO:0016020; C:GO:0016021; F:GO:0016740
A38140_c0_g1	14.19		S45582_c0_g1	4.71	C:GO:0016020; C:GO:0016021
A38151_c0_g1	17.88	P:GO:0006470; F:GO:0008138	S45586_c0_g2	4.61	F:GO:0008270; F:GO:0019789
A38159_c0_g1	150.99	F:GO:0004252; P:GO:0006508	S45591_c0_g1	6.18	F:GO:0003735; C:GO:0005840; P:GO:0006412
A38167_c0_g1	10.93	C:GO:0005615; P:GO:0006508; P:GO:0043171; F:GO:0070573	S45592_c0_g1	13.44	F:GO:0005515
A38169_c0_g1	267.21	F:GO:0004866; C:GO:0005615	S45596_c1_g3	9.72	C:GO:0005787; P:GO:0006465; F:GO:0008236; C:GO:0016021
A38175_c0_g1	26.14	F:GO:0003743; P:GO:0006413	S45596_c1_g4	5.01
A38176_c1_g1	8.77	F:GO:0046872	S45600_c0_g1	16.88	F:GO:0004061; P:GO:0019441
A38179_c0_g1	6.22		S45601_c0_g1	6.88	F:GO:0004867
A38190_c0_g1	7.13	C:GO:0005622; F:GO:0008270	S45603_c0_g1	12.21	F:GO:0003676
A38212_c0_g1	8.55	F:GO:0003824	S45607_c0_g1	6.98	F:GO:0008146; C:GO:0016021
A38224_c0_g1	23.35		S45608_c0_g1	28.22	F:GO:0003674; F:GO:0005549; C:GO:0005575; P:GO:0008150
A38225_c0_g1	12.88	P:GO:0006508; F:GO:0008234	S45612_c0_g1	7.31
A38226_c0_g1	9.93	C:GO:0005576; P:GO:0006030; F:GO:0008061	S45613_c0_g1	40.98	P:GO:0005975; P:GO:0016311; F:GO:0042132
A38236_c0_g1	8.19	F:GO:0005515	S45615_c0_g1	4.48
A38242_c0_g1	87.92	C:GO:0005921	S45615_c0_g3	5.12
A38245_c0_g1	694.49	F:GO:0003796	S45620_c0_g1	4.38
A38250_c0_g1	7.42	P:GO:0006325	S45623_c0_g1	4.55	P:GO:0000469
A38256_c0_g1	21.57	C:GO:0005739; F:GO:0008097	S45625_c0_g1	7.47
A38268_c0_g1	49.3	F:GO:0004089; P:GO:0006730; F:GO:0008270	S45628_c0_g1	4.11	C:GO:0005634; P:GO:0006260; P:GO:0006281; C:GO:0031011
A38270_c0_g1	45.28	P:GO:0006801; F:GO:0046872; P:GO:0055114	S45631_c0_g1	5.19
A38273_c0_g1	53.87		S45634_c0_g1	7.12	P:GO:0006744; P:GO:0055114
A38274_c0_g1	28.46	C:GO:0005737; C:GO:0016021; C:GO:0043231	S45636_c0_g2	4.69	F:GO:0004672; F:GO:0005524; P:GO:0006468
A38277_c0_g1	471.66	F:GO:0000166; F:GO:0046872	S45640_c0_g1	10.34	C:GO:0016020; C:GO:0016021
A38281_c0_g1	6.56	C:GO:0005634; P:GO:0006355; F:GO:0008270	S45649_c0_g1	6.8	C:GO:0016020; C:GO:0016021
A38285_c0_g1	495.88	F:GO:0003735; C:GO:0005840; P:GO:0006412	S45652_c0_g2	4.36	P:GO:0000413; F:GO:0005515; F:GO:0005528; C:GO:0005875; P:GO:0016242; F:GO:0016853; P:GO:0035626; F:GO:0070594
A38286_c0_g1	9.87	C:GO:0005779; P:GO:0007031	S45654_c0_g1	101.3	C:GO:0005921
A38289_c0_g1	7.54	C:GO:0016020; C:GO:0031012; F:GO:0043395	S45662_c0_g1	7.91	C:GO:0016020
A38290_c0_g1	9.35	F:GO:0005515	S45664_c0_g1	60.99
A38296_c0_g1	17.64	F:GO:0005509; C:GO:0005783; P:GO:0006457; F:GO:0051082	S45674_c0_g1	22.29	F:GO:0016491; P:GO:0055114
A38303_c0_g1	12.38		S45675_c0_g1	6.42	F:GO:0016787
A38311_c0_g1	29.5	P:GO:0000027; P:GO:0000460; P:GO:0000470; C:GO:0005730; C:GO:0030687; F:GO:0042134	S45686_c0_g1	523.28	F:GO:0005515
A38312_c0_g1	43.79	F:GO:0003779; C:GO:0005622	S45698_c0_g1	4.49	F:GO:0008083; C:GO:0016020
A38320_c0_g1	522.84	F:GO:0005509	S45720_c0_g1	16.93	C:GO:0016021
A38322_c0_g1	16.32		S45721_c0_g1	4.43
A38324_c0_g1	419.55	C:GO:0016021	S45721_c0_g2	5.58	F:GO:0030246
A38328_c0_g1	33.95	C:GO:0005741; P:GO:0006626	S45724_c1_g1	21.45	F:GO:0005212
A38329_c0_g1	52.68	F:GO:0004181; P:GO:0006508; F:GO:0008270	S45724_c1_g2	8.98	F:GO:0005212
A38330_c0_g1	7.32	P:GO:0006811; F:GO:0015075; C:GO:0016020; P:GO:0055085	S45727_c0_g1	29.18
A38336_c0_g1	7.49	F:GO:0005525	S45733_c0_g4	33.42	F:GO:0003677
A3834_c0_g1	9.09	C:GO:0005576; P:GO:0006030; F:GO:0008061	S45747_c0_g1	31.21
A38358_c0_g1	15.52	C:GO:0005634	S45748_c0_g1	74.59	F:GO:0005524; P:GO:0046034; P:GO:1902600
A38365_c0_g1	10.22		S45758_c0_g1	33.66	C:GO:0016020; C:GO:0016021
A38369_c0_g1	150.51	F:GO:0003700; P:GO:0006355; F:GO:0043565	S45774_c0_g1	4.34
A38379_c0_g2	127.5	F:GO:0005524	S45775_c0_g1	58.9	F:GO:0016627
A38380_c0_g1	17.73		S45776_c0_g1	6.17	C:GO:0016021
A38382_c0_g1	24.26	P:GO:0065008; P:GO:0071816; C:GO:0071818	S45789_c0_g1	6.38	F:GO:0005230; P:GO:0006811; C:GO:0016020
A38390_c0_g2	16.1	F:GO:0004576; P:GO:0006486; C:GO:0016020	S45790_c0_g1	48.15	F:GO:0004252; P:GO:0006508; F:GO:0008233; F:GO:0008236; F:GO:0016787
A38396_c0_g2	11.56	F:GO:0003735; C:GO:0005840; P:GO:0006412	S45790_c0_g2	120.02
A38397_c0_g1	28.43	F:GO:0008565; P:GO:0015031; C:GO:0016021	S45792_c0_g1	14.15	C:GO:0016020; C:GO:0016021
A38397_c0_g2	6.47	P:GO:0016579; F:GO:0036459	S45793_c0_g1	9.43	F:GO:0005515
A38398_c0_g1	50.69		S45797_c0_g3	4.27
A38399_c0_g2	8.34	F:GO:0046872	S45798_c0_g1	25	F:GO:0016651; P:GO:0022900
A38401_c0_g2	53.94	C:GO:0016020	S45801_c0_g1	34.29
A38407_c0_g1	8.76		S45821_c0_g1	4.09	C:GO:0044424
A38418_c0_g1	7.26	F:GO:0004857; F:GO:0004867; P:GO:0010466; P:GO:0010951; F:GO:0030414; P:GO:0043086	S45835_c0_g3	12.75
A38421_c0_g1	6.15		S45838_c0_g1	65.61	P:GO:0006810; C:GO:0016021
A38425_c0_g1	8.36		S45841_c0_g1	184.58	F:GO:0030246
A38428_c0_g1	6.69	P:GO:0001558; F:GO:0005520; C:GO:0005576	S45841_c0_g2	217.78	F:GO:0030246
A38429_c0_g1	8.62		S45842_c0_g1	18.06	C:GO:0005885; P:GO:0034314
A38430_c0_g1	8.1	C:GO:0005737	S45846_c0_g1	5.4
A38433_c0_g1	7.94	F:GO:0019904	S45856_c0_g3	9.08
A38437_c0_g1	16.16		S45857_c0_g1	9.86
A38441_c0_g1	12.23	F:GO:0003677; F:GO:0003682; C:GO:0005634; P:GO:0006338; P:GO:0006357; F:GO:0042393; P:GO:2000779	S45862_c0_g1	11.26	F:GO:0016740
A38442_c0_g1	7.35		S45866_c0_g1	237.32	P:GO:0006508; F:GO:0008234
A38454_c0_g2	18	F:GO:0009055; F:GO:0020037	S45869_c0_g1	14.31	F:GO:0016301
A38455_c0_g1	6.43		S45873_c1_g1	8.16	F:GO:0030246
A38456_c0_g1	30.49	F:GO:0005515; F:GO:0008270	S45875_c0_g1	5.39
A38459_c0_g2	11.14	F:GO:0005515	S45877_c0_g1	9.38	P:GO:0006807; F:GO:0016810
A38470_c0_g1	22.68		S45895_c0_g1	5.75	C:GO:0005737
A38487_c0_g1	6.69	F:GO:0005515	S45908_c0_g1	4.9	P:GO:0000226; C:GO:0005815; C:GO:0005875; P:GO:0010970; F:GO:0015631; P:GO:0016477; C:GO:0030424; P:GO:0048699; P:GO:0050789; P:GO:0051656; P:GO:1903047
A38488_c0_g1	14.06	F:GO:0004181; P:GO:0006508; F:GO:0008270	S45918_c0_g1	12.75	F:GO:0005515
A38490_c0_g2	30.11	C:GO:0005737; F:GO:0008092; C:GO:0019898	S45920_c0_g1	213.31	F:GO:0005509
A38496_c0_g1	54.62		S45928_c0_g1	5.55	F:GO:0003735; C:GO:0005840; P:GO:0006412
A38497_c0_g1	101.5	F:GO:0005515	S45930_c0_g7	5.71
A38499_c0_g2	6.07	F:GO:0016788	S45935_c0_g1	27.82	F:GO:0016651; F:GO:0048038; F:GO:0051287; P:GO:0055114
A38500_c0_g1	7		S45939_c0_g1	24.72	F:GO:0016788
A38502_c0_g1	13.81	F:GO:0003676	S45944_c0_g1	9.02	F:GO:0016491
A38503_c1_g1	12.3		S45946_c0_g1	7.04	P:GO:0001666; C:GO:0005747; P:GO:0006120; P:GO:0008654; P:GO:0009408; F:GO:0016780; P:GO:0032981; P:GO:0042594; F:GO:0051082; P:GO:0055093
A38508_c0_g1	28.15		S45955_c0_g1	6.7	P:GO:0006479; F:GO:0008168
A38518_c0_g3	9.27		S45960_c1_g1	11.57	F:GO:0003677; C:GO:0005634; P:GO:0006367; P:GO:0032968
A38523_c0_g1	17.38		S45978_c0_g1	8.35	F:GO:0003747; P:GO:0006415
A38524_c0_g1	95.41	P:GO:0015986; F:GO:0046933	S45979_c0_g1	452.44	C:GO:0005890; P:GO:0006813; P:GO:0006814
A38528_c0_g1	60.21	F:GO:0005198; P:GO:0006886; P:GO:0016192; C:GO:0030130; C:GO:0030132	S45994_c0_g1	16.7	F:GO:0030246
A38531_c0_g1	10.36	P:GO:0006886; P:GO:0006888; F:GO:0008270; C:GO:0030127	S45998_c0_g2	27.31	C:GO:0016020; C:GO:0016021
A38531_c0_g2	10.15		S46002_c0_g1	5.63
A38537_c0_g1	49.48	C:GO:0000502; F:GO:0005515; F:GO:0030234; P:GO:0042176	S46005_c0_g1	27.96	F:GO:0005515
A38538_c0_g1	134.8	F:GO:0003676	S46007_c0_g1	498.17	F:GO:0003735; C:GO:0005840; P:GO:0006412
A38551_c0_g1	76	F:GO:0003676; F:GO:0004190; C:GO:0005634; P:GO:0006508; P:GO:0015074	S46012_c0_g1	5.59	P:GO:0006491; C:GO:0016020; C:GO:0016021
A38556_c0_g1	160.04	F:GO:0004181; P:GO:0006508; F:GO:0008270	S46013_c0_g1	13.41	C:GO:0008290; P:GO:0051016
A38564_c0_g1	12.76	C:GO:0016020	S46015_c0_g1	5.27	P:GO:0045454
A38566_c0_g1	8.11	F:GO:0003824; F:GO:0030151; F:GO:0030170	S46016_c0_g2	4.55	F:GO:0016740
A38567_c0_g1	6.59	F:GO:0003676	S46025_c0_g1	10.83	F:GO:0005525; P:GO:0007264
A38571_c0_g6	6.4		S46027_c1_g1	15.83
A38578_c0_g1	18.64	C:GO:0016020; C:GO:0016021	S46028_c0_g2	11.98	C:GO:0005885; P:GO:0034314
A38579_c0_g1	11.57		S46030_c0_g1	9.92	C:GO:0016020; C:GO:0016021
A38582_c0_g1	31.93		S46031_c2_g1	8.55	F:GO:0000287; F:GO:0004749; P:GO:0009165
A38591_c0_g1	9	F:GO:0003700; C:GO:0005634; P:GO:0006355; F:GO:0008270	S46037_c1_g1	34.27
A38596_c0_g2	6.23	F:GO:0005515	S46053_c0_g1	8.44
A38599_c0_g1	9.79	F:GO:0004379	S46055_c0_g1	56.84	F:GO:0005524
A38600_c0_g1	37.46	P:GO:0006801; F:GO:0046872; P:GO:0055114	S46058_c1_g1	122.96	F:GO:0005515; F:GO:0005524; C:GO:0005737; C:GO:0005856
A38606_c0_g1	11.52	C:GO:0016020; C:GO:0016021	S46058_c1_g3	68.94	F:GO:0005524
A38607_c0_g1	6.29		S46059_c0_g1	65.15	F:GO:0016757
A38608_c0_g1	6.22	C:GO:0005732; P:GO:0006364; C:GO:0034457	S46065_c0_g2	96.01	C:GO:0005921
A38609_c0_g1	19.58	C:GO:0016020; F:GO:0016491; P:GO:0055114	S46066_c0_g1	15.07
A38611_c0_g1	34.47		S46071_c0_g1	5.11	F:GO:0004672; F:GO:0005524; P:GO:0006468
A38612_c1_g1	96.29	P:GO:0015986; C:GO:0045261; F:GO:0046933	S46076_c0_g1	7.22	C:GO:0016021; P:GO:0055085
A38619_c0_g1	19.02	F:GO:0003924	S46078_c0_g3	5.93
A38619_c0_g2	429.91	F:GO:0003924	S4608_c0_g1	7.32	C:GO:0016020
A38619_c0_g3	6.27	F:GO:0003924	S46084_c0_g1	5.08	F:GO:0005515
A38626_c0_g1	17.65		S46086_c0_g1	8.22	F:GO:0005515; F:GO:0005524; C:GO:0005694; P:GO:0051276
A38634_c0_g2	34.52	C:GO:0005634; C:GO:0005737	S46091_c0_g1	5.05	C:GO:0016020; C:GO:0016021
A38643_c0_g1	8.01	C:GO:0016020; C:GO:0016021	S46097_c0_g1	8.26	C:GO:0016021
A38648_c0_g2	71.48		S46098_c0_g1	46.63	C:GO:0005576; P:GO:0006030; F:GO:0008061
A38653_c0_g1	7.66	C:GO:0005639	S46100_c0_g1	7.49
A38664_c0_g2	7.19		S46104_c0_g1	5.37
A38667_c0_g1	7.16	C:GO:0016021	S46115_c0_g1	36.54
A38668_c0_g1	93.73	F:GO:0005515; C:GO:0005576; P:GO:0005975; P:GO:0006030; F:GO:0008061; F:GO:0016810	S46133_c0_g1	5.98	F:GO:0003755; F:GO:0005528; C:GO:0005789; P:GO:0018208; P:GO:0061077
A38682_c0_g2	11.35		S46139_c0_g2	5.53
A38682_c0_g5	41.73	F:GO:0003676; F:GO:0004812; F:GO:0005524; P:GO:0006418	S46140_c0_g1	187.04	P:GO:0032501; P:GO:0048856
A38683_c0_g1	24.35	P:GO:0007275; P:GO:0009966; C:GO:0016020	S46142_c1_g2	6.73
A38689_c1_g1	17.03		S46145_c0_g1	5.38	F:GO:0016491
A38696_c0_g1	21.73		S46148_c1_g1	7
A38697_c0_g1	65.83		S46148_c1_g2	8.15	C:GO:0005840; C:GO:0016020; C:GO:0016021
A38697_c1_g2	48.17	F:GO:0003824	S46152_c0_g1	45.51	F:GO:0003735; C:GO:0005840; P:GO:0006412
A38698_c0_g4	22.87	F:GO:0005524; C:GO:0005737; C:GO:0005856	S46152_c0_g2	6.68	P:GO:0044267
A38701_c0_g1	10.72	F:GO:0070403	S46154_c0_g1	8.49	P:GO:0000027; F:GO:0003735; P:GO:0006412; C:GO:0022625; P:GO:1902626
A38703_c0_g1	10.06	F:GO:0000062; F:GO:0003824; P:GO:0008152	S46156_c0_g2	2124.36	C:GO:0005576; F:GO:0030414
A38713_c0_g1	6.22	P:GO:0000413; F:GO:0003755; P:GO:0006457	S46158_c0_g1	10.03	F:GO:0004602; P:GO:0006979; P:GO:0055114
A38717_c0_g3	6.74	C:GO:0016020; C:GO:0016021	S46159_c0_g1	14.3	F:GO:0003712; P:GO:0006357; C:GO:0016592
A3872_c0_g1	34.43	C:GO:0005739; F:GO:0008137	S46182_c0_g2	4.9	F:GO:0097159; F:GO:1901363
A38721_c0_g1	764.53	F:GO:0004252; P:GO:0006508; F:GO:0008233; F:GO:0008236; C:GO:0016020; C:GO:0016021; F:GO:0016787	S46189_c0_g1	4.78	F:GO:0008289
A38723_c0_g1	7.44	P:GO:0006904	S46198_c0_g1	28.48
A38740_c0_g1	12.82	F:GO:0003700; P:GO:0006355; F:GO:0043565	S46206_c0_g1	5.52	F:GO:0003774; C:GO:0016459
A38742_c0_g1	23.46	C:GO:0016021	S46216_c1_g1	10.21
A38745_c0_g1	20.4	P:GO:0006470; F:GO:0008138	S46219_c0_g1	47.8
A38746_c0_g1	28.62	F:GO:0005525	S46222_c0_g1	15.86
A38751_c0_g1	18.72	F:GO:0008080	S46225_c0_g1	11.2	F:GO:0005515
A38761_c0_g1	46.47	F:GO:0004298; C:GO:0005839; P:GO:0051603	S46229_c0_g1	6.95
A38763_c0_g1	14.69	F:GO:0015293; C:GO:0016021	S46232_c0_g2	6.62	F:GO:0003700; P:GO:0006355; F:GO:0008270; F:GO:0043565
A38765_c0_g2	355.91	F:GO:0005525	S46233_c0_g1	12.1
A38770_c0_g1	10.01	F:GO:0004140; F:GO:0005524; P:GO:0015937	S46242_c0_g1	4.53	F:GO:0003735; P:GO:0006412; C:GO:0016021; P:GO:0055085
A38779_c0_g2	6.81	C:GO:0005840	S46244_c3_g1	9.22	F:GO:0016787
A38784_c0_g2	16.76	C:GO:0005789; C:GO:0016021	S46251_c0_g3	972.69
A38790_c0_g1	9.19	F:GO:0015078; C:GO:0033179; P:GO:1902600	S46253_c0_g1	9.04	P:GO:0000027; P:GO:0000460; P:GO:0000470; C:GO:0005730; C:GO:0030687; F:GO:0042134
A38796_c0_g1	11.8		S46254_c3_g1	5.59
A38808_c0_g1	13.08	F:GO:0005515	S46256_c0_g1	5.7
A38814_c0_g1	8.52		S46266_c0_g1	24.92	F:GO:0004714; P:GO:0007169; C:GO:0016020; C:GO:0016021; P:GO:0018108
A38817_c0_g1	17.81	F:GO:0005525	S46269_c0_g1	12.72
A38822_c0_g1	71.95	F:GO:0008121	S46289_c0_g1	4.14	F:GO:0005525; P:GO:0007264
A38823_c0_g1	12.12	F:GO:0003674; C:GO:0005575; P:GO:0008150; C:GO:0016020; C:GO:0016021	S46292_c0_g1	14.89	F:GO:0004252; P:GO:0006508
A38827_c1_g1	8.44	C:GO:0005764; C:GO:0005770; C:GO:0005776; P:GO:0006810; C:GO:0016020; C:GO:0016021; C:GO:0043231; F:GO:0046872; P:GO:0072383	S46303_c0_g1	31.54
A38831_c0_g1	12.91	F:GO:0003723; P:GO:0006397; C:GO:0035145	S46304_c0_g2	7.22	F:GO:0005524
A38832_c0_g1	6.83	C:GO:0005744; P:GO:0030150	S46305_c0_g1	375.4	F:GO:0005509; C:GO:0005783; P:GO:0006457; F:GO:0051082
A38834_c0_g2	6.43		S46312_c0_g1	6.71
A38835_c0_g1	13.58	F:GO:0004842	S46320_c0_g1	24.35
A38835_c1_g1	12	F:GO:0003924; F:GO:0004871; P:GO:0007186; F:GO:0019001; F:GO:0031683	S46323_c0_g1	754.21	C:GO:0005576; F:GO:0030414
A38837_c0_g1	11.82		S46328_c0_g1	1393.16
A38838_c0_g1	15.98		S46331_c0_g1	7.26	F:GO:0005509
A38841_c0_g2	39.17	F:GO:0005515	S46336_c0_g1	20.57	F:GO:0005524
A38848_c0_g1	6.39		S46345_c0_g1	183.8	P:GO:0045454
A38852_c0_g1	84.44	F:GO:0003857; P:GO:0006631; P:GO:0055114	S46353_c0_g1	4.87	F:GO:0016787; F:GO:0046872
A38864_c1_g2	9.5		S46360_c1_g1	32.69
A38868_c0_g2	114.27	F:GO:0005524	S46362_c0_g1	17.47
A38870_c0_g1	6.61	C:GO:0005634; P:GO:0051726	S46362_c1_g1	91.86	F:GO:0005525
A38874_c0_g1	6.19		S46372_c0_g1	41.76	F:GO:0003924
A38881_c0_g1	10.25	F:GO:0008017	S46379_c0_g2	25.38	F:GO:0000166; P:GO:0001731; F:GO:0003743; C:GO:0005852; P:GO:0006446; C:GO:0016282; C:GO:0033290
A38891_c0_g1	8.41		S46380_c0_g1	8.88	C:GO:0005737; C:GO:0016020; P:GO:0016567; F:GO:0016874; F:GO:0031625; F:GO:0061630
A38891_c0_g3	7.84		S46381_c0_g4	9.38	C:GO:0071011
A38894_c0_g1	6.98	C:GO:0005802; P:GO:0006895; C:GO:0030173; P:GO:0043001	S46395_c0_g1	10.01
A38895_c0_g1	11.18	F:GO:0003712; P:GO:0006355	S46406_c0_g2	283.14	P:GO:0007498; P:GO:0030239
A38901_c0_g1	27.78	F:GO:0003723; C:GO:0005671; P:GO:0007339; C:GO:0031519; P:GO:0061484	S46408_c0_g1	15.09	F:GO:0004714; C:GO:0005886; P:GO:0007155; P:GO:0007169; C:GO:0016021; P:GO:0018108; C:GO:0031225
A38904_c0_g1	26.36	C:GO:0016020	S46409_c0_g1	33.35	F:GO:0005515
A38914_c0_g1	20.77	C:GO:0005737; P:GO:0006508; F:GO:0008239; F:GO:0046872	S46411_c0_g1	8.4	P:GO:0006811; F:GO:0015075; C:GO:0016020; P:GO:0055085
A38916_c0_g2	40.66	F:GO:0004190; C:GO:0016021	S46415_c0_g1	9.78	F:GO:0016616; F:GO:0051287; P:GO:0055114
A38920_c0_g1	10.34		S46418_c2_g2	6.05	F:GO:0003824
A38921_c0_g1	7.75	F:GO:0004197; P:GO:0006508; P:GO:0050790	S46423_c0_g1	4.67
A38923_c0_g1	108.28	F:GO:0005515	S46426_c0_g1	4.62	F:GO:0016853
A38925_c0_g1	6.9	F:GO:0003735; P:GO:0006412; P:GO:0006810; C:GO:0016021	S46428_c0_g1	22.92	F:GO:0005525; P:GO:0007264
A38927_c0_g1	8.17	F:GO:0005515	S46432_c0_g1	13.78
A38928_c0_g1	8.62	C:GO:0005622; P:GO:0006810	S46434_c1_g1	23.73
A38931_c0_g3	6.31	F:GO:0003676	S46440_c0_g1	48.79	F:GO:0042302
A38934_c0_g3	9.8	C:GO:0071339	S46450_c0_g1	4.08	C:GO:0016020; C:GO:0016021
A38939_c0_g2	7.83		S46453_c0_g1	22.47
A38942_c0_g2	8.74	F:GO:0008146	S46455_c0_g3	17.61	P:GO:0009058; F:GO:0030170
A38949_c0_g1	6.12	P:GO:0007155; P:GO:0007229; C:GO:0008305; C:GO:0016020; C:GO:0016021; F:GO:0038023	S46458_c0_g1	4.92	C:GO:0016021; P:GO:0055085
A38952_c0_g1	21.67	C:GO:0005576; P:GO:0006030; F:GO:0008061	S46460_c0_g1	11.74	F:GO:0004751; P:GO:0009052
A38953_c0_g1	6.92	F:GO:0005515	S46463_c0_g2	37.12	F:GO:0005509
A38955_c0_g1	6.08	F:GO:0003723	S46468_c1_g1	29.72	F:GO:0004560; P:GO:0005975
A38969_c0_g1	6.65		S46469_c0_g1	8.57	C:GO:0016021; F:GO:0016765
A38973_c0_g1	62.54	P:GO:0008152; F:GO:0016787	S46474_c0_g1	16.3	C:GO:0005768; C:GO:0005829; P:GO:0006886; C:GO:0030904; P:GO:0042147
A38980_c0_g1	9.87	F:GO:0033743; F:GO:0046872; P:GO:0055114	S46477_c0_g1	13.48	C:GO:0005744; P:GO:0030150
A38983_c0_g1	11.51	P:GO:0006744; P:GO:0055114	S46479_c0_g1	42.33
A38985_c0_g1	32.85	P:GO:0003012; P:GO:0019233	S46486_c0_g1	4.98
A38987_c0_g1	9.82	F:GO:0003723; C:GO:0005845; P:GO:0032259	S46489_c0_g1	287.07	F:GO:0004252; P:GO:0006508
A38997_c0_g1	6.23	F:GO:0003676	S46492_c0_g1	4.24	F:GO:0003735; P:GO:0006412; C:GO:0016021; P:GO:0055085
A39007_c0_g2	6.18		S46496_c1_g4	621.98	F:GO:0005524
A39010_c0_g1	19.25	C:GO:0005634	S46498_c0_g3	4.38	F:GO:0004672; P:GO:0006468; P:GO:0007049; C:GO:0016020; C:GO:0016021
A39015_c0_g2	6.47	C:GO:0016020; C:GO:0016021	S46504_c0_g1	221.3	C:GO:0005576; P:GO:0006030; F:GO:0008061
A39016_c0_g1	10.82	P:GO:0010466; F:GO:0030414	S46509_c0_g3	9.98	F:GO:0003676; C:GO:0005622; P:GO:0006355; P:GO:0015074
A39020_c0_g1	11.02	F:GO:0003735; C:GO:0005840; P:GO:0006412	S46510_c0_g1	25.28	F:GO:0005515
A39021_c1_g1	10.73	P:GO:0000226; C:GO:0005815; C:GO:0005875; P:GO:0010970; F:GO:0015631; P:GO:0016477; C:GO:0030424; P:GO:0048699; P:GO:0050789; P:GO:0051656; P:GO:1903047	S46511_c0_g1	7.7	C:GO:0005739
A39026_c0_g1	85.97	F:GO:0004181; P:GO:0006508; F:GO:0008270	S46515_c0_g1	6.58	C:GO:0000814; F:GO:0005515; C:GO:0005634; P:GO:0010468; P:GO:0010604; P:GO:0042176; P:GO:0043328; P:GO:0050794; P:GO:0065008
A39032_c0_g1	37.82	F:GO:0004672; F:GO:0005524; P:GO:0006468	S46523_c0_g1	13.03	C:GO:0016020; C:GO:0016021
A39033_c0_g1	32.86	F:GO:0003824; F:GO:0046872	S46526_c0_g1	6.46
A39037_c0_g2	10.81	F:GO:0003824; P:GO:0008152	S46529_c0_g2	70.28	F:GO:0003774; F:GO:0005524; C:GO:0016459
A39040_c0_g1	10.29	F:GO:0008168	S46535_c0_g1	6.92	F:GO:0003723; F:GO:0008270
A39041_c0_g1	58.23	P:GO:0030682	S46537_c0_g2	19.63
A39042_c0_g3	108.77	F:GO:0005524	S46538_c0_g1	4.1	F:GO:0005509
A39048_c0_g1	19.2		S46542_c0_g2	7.71
A39053_c0_g1	15.13	F:GO:0005524	S46543_c0_g1	33.65
A39054_c0_g2	15.56	F:GO:0003690; F:GO:0046403; F:GO:0046404; P:GO:0051054; P:GO:0098504; P:GO:0098506	S46548_c0_g1	16.62
A39059_c0_g1	7.53	C:GO:0016021	S46549_c0_g1	52.71
A39064_c0_g1	13.35	F:GO:0046872	S46550_c0_g1	4.09
A39066_c0_g1	10.98		S46559_c0_g1	18.09	F:GO:0004222; P:GO:0006508
A39068_c0_g1	88.68	C:GO:0005576; P:GO:0006030; F:GO:0008061	S46566_c0_g1	72.44	F:GO:0004001; P:GO:0006166; P:GO:0006167; P:GO:0016310
A3907_c0_g1	6.18	F:GO:0005524; F:GO:0016874	S46568_c0_g1	22.46
A39073_c0_g1	21.54	F:GO:0004827; F:GO:0005524; C:GO:0005737; P:GO:0006433	S46572_c0_g1	5.53	P:GO:0008152; F:GO:0008168
A39073_c1_g3	10.53	F:GO:0004812; F:GO:0005524; C:GO:0005737; P:GO:0006418	S46574_c1_g1	4.15	F:GO:0005515; C:GO:0005903; P:GO:0006898; C:GO:0012505; P:GO:0015031; C:GO:0030139; C:GO:0043231; C:GO:0045177; C:GO:0098590
A39073_c1_g4	7.83	F:GO:0004812; P:GO:0006418; F:GO:0097159; F:GO:1901363	S46586_c0_g2	5.21
A39083_c0_g1	53.59	F:GO:0005524; P:GO:0046034; P:GO:1902600	S46589_c0_g1	6.92	C:GO:0016020; C:GO:0016021
A39094_c0_g1	8.22	C:GO:0016021; P:GO:0051205	S46591_c0_g4	4.79
A39100_c0_g1	13.89	P:GO:0016579; F:GO:0036459	S46600_c0_g1	5.16	F:GO:0005515
A39104_c0_g1	7.41		S46601_c0_g1	8.54
A39118_c1_g1	147.63	C:GO:0005776; P:GO:0006511; P:GO:0007409; P:GO:0007626; F:GO:0008270; P:GO:0010506; C:GO:0016235; P:GO:0016239; F:GO:0042802; F:GO:0043130; F:GO:0046872	S46604_c0_g1	35.16	F:GO:0004298; C:GO:0005839; P:GO:0051603
A39119_c0_g1	7.42		S46609_c0_g2	350.29
A39121_c0_g1	1648.32	F:GO:0016301	S46612_c0_g1	5.94
A39123_c0_g1	8.68		S46616_c0_g1	16.39	C:GO:0005634
A39135_c1_g1	10.56	P:GO:0006801; F:GO:0046872; P:GO:0055114	S46618_c0_g1	4.14	P:GO:0000413; F:GO:0003755; P:GO:0006457
A39137_c0_g1	8.32	F:GO:0005515	S46621_c0_g1	4.93	C:GO:0016021
A39139_c0_g1	45.53	F:GO:0003677; F:GO:0003899; P:GO:0006351	S46628_c0_g1	22.35	C:GO:0016020; C:GO:0016021
A39141_c0_g1	28.5	F:GO:0030246	S46629_c0_g1	10.78
A39142_c0_g1	7.98	F:GO:0004590; P:GO:0006207; P:GO:0009116	S46629_c0_g2	7.26
A39143_c0_g1	252.71	C:GO:0005576; F:GO:0030414	S46637_c0_g1	4.71
A39156_c0_g1	9.14	F:GO:0016747	S46642_c0_g1	81.45	F:GO:0005524
A39156_c0_g2	15.2	F:GO:0016747	S46643_c0_g1	7.07	F:GO:0005515
A39161_c0_g1	14	P:GO:0000398; F:GO:0005515; F:GO:0017070; F:GO:0030623	S46645_c0_g1	13.67	F:GO:0008080; F:GO:0016740
A39162_c0_g1	7.97	F:GO:0003690; C:GO:0005739; P:GO:0006355	S46646_c0_g1	7.72	P:GO:0000413; F:GO:0003755; F:GO:0005515; P:GO:0006457
A39165_c0_g1	15.8	F:GO:0005515	S46650_c0_g1	22.36	F:GO:0003824; F:GO:0005488; P:GO:0006631
A39177_c0_g1	6.07	C:GO:0016020; C:GO:0016021	S46652_c0_g1	9.25	C:GO:0005576; P:GO:0006030; F:GO:0008061
A39178_c0_g1	9.84	C:GO:0005789; C:GO:0016021	S46660_c0_g1	5.51
A39179_c0_g1	15.29	C:GO:0019013	S46666_c2_g1	5.45	F:GO:0030246
A39183_c0_g2	127.95		S46669_c0_g1	12.17
A39184_c0_g1	9.19		S46669_c0_g2	19.65
A39192_c0_g1	17.73	F:GO:0003723; F:GO:0005524; P:GO:0006955; F:GO:0016740	S46669_c1_g1	15.94
A39202_c0_g1	11.01	F:GO:0005515	S46671_c0_g1	26.18
A39206_c0_g2	17.21	F:GO:0046872	S46678_c0_g1	7.52	P:GO:0008152
A39206_c1_g1	24.72		S46679_c0_g1	5.97	C:GO:0005739; P:GO:0007399; C:GO:0016020
A39211_c0_g1	16.5	P:GO:0042254; P:GO:0090501	S46683_c0_g2	4.29	F:GO:0008270
A39215_c0_g1	11.94	F:GO:0005515	S46685_c0_g1	4.6
A39217_c0_g1	34.18	F:GO:0004672; F:GO:0005524; P:GO:0006468	S46689_c0_g1	9.38	C:GO:0005921
A39219_c0_g1	17.48	F:GO:0005515	S46693_c0_g2	36.52	F:GO:0005515
A39222_c0_g1	29.84	F:GO:0004252; P:GO:0006508	S46700_c0_g1	94.95	F:GO:0030246
A39225_c0_g1	178.56	F:GO:0005509; C:GO:0005783; P:GO:0006457; F:GO:0051082	S46704_c0_g1	15.82	C:GO:0016020
A39225_c0_g2	225.93	F:GO:0005509; C:GO:0005783; P:GO:0006457; F:GO:0051082	S46705_c0_g1	8.05	C:GO:0000790; C:GO:0005575; C:GO:0005654; P:GO:0006334; P:GO:0006335; P:GO:0006336; P:GO:0008150; C:GO:0032991; F:GO:0044877
A39238_c0_g1	36.19	C:GO:0005783; P:GO:0006886; C:GO:0016021	S46705_c0_g2	41.39	F:GO:0004222; F:GO:0005509; P:GO:0006508; F:GO:0008233; F:GO:0008237; F:GO:0008270; F:GO:0016787; F:GO:0046872
A39242_c0_g2	761.15	F:GO:0005525	S46713_c1_g1	20.84	P:GO:0006729; F:GO:0008124
A39251_c0_g1	7.8	F:GO:0005230; P:GO:0006811; C:GO:0016020	S46720_c0_g1	8.59	F:GO:0003676
A39254_c0_g1	10.99		S46729_c0_g1	4.21	F:GO:0005524; C:GO:0005829; P:GO:0016226; F:GO:0046872; F:GO:0051539
A39256_c0_g1	28.22	C:GO:0005787; P:GO:0006465; F:GO:0008233; C:GO:0016021	S46733_c0_g1	247.46	F:GO:0003735; C:GO:0005840; P:GO:0006412
A39260_c0_g1	36.55		S46739_c0_g1	10.58	F:GO:0004045
A39262_c0_g2	12.84	C:GO:0044444	S46742_c0_g1	90.7	P:GO:0006629
A39266_c0_g1	11.46	C:GO:0016020; C:GO:0016021	S46746_c0_g1	7.32	P:GO:0042981
A39268_c0_g2	13.01		S46752_c0_g1	12.44	F:GO:0005509
A39268_c0_g6	7.17		S46754_c0_g1	11.13	F:GO:0003676
A39269_c0_g1	15.7	F:GO:0004843; F:GO:1990380	S46757_c0_g3	13.4
A39276_c0_g2	47.26		S46757_c0_g4	7.01
A39277_c0_g1	15.26	F:GO:0005515	S46757_c0_g5	80.09
A39280_c0_g1	50.49	F:GO:0004298; C:GO:0005839; P:GO:0051603	S46762_c0_g1	8.77	F:GO:0016301
A39290_c0_g1	6.78		S46763_c0_g2	10.66	C:GO:0005921
A39300_c0_g2	7.93	F:GO:0003700; C:GO:0005634; P:GO:0006355; F:GO:0043565	S46766_c0_g1	4.09	C:GO:0005634; P:GO:0006355
A39305_c0_g1	6.34	F:GO:0008270	S46770_c0_g1	4.26
A39309_c0_g1	6.85	P:GO:0009058; F:GO:0030170	S46772_c0_g1	13.62	C:GO:0005576; P:GO:0006030; F:GO:0008061
A39310_c0_g1	7.53	P:GO:0006886; P:GO:0016192; C:GO:0030117	S46772_c0_g4	13.56
A39312_c0_g1	11.04	F:GO:0005488	S46776_c0_g1	49	F:GO:0004298; P:GO:0006511; C:GO:0019773
A39313_c0_g1	26.82	P:GO:0006629	S46779_c0_g1	18.71	C:GO:0005730; P:GO:0042254
A39319_c0_g1	9.56	F:GO:0004812; F:GO:0005524; P:GO:0006418	S46785_c0_g1	21.22	F:GO:0005515
A39325_c0_g2	8.87	F:GO:0016740	S46787_c0_g1	16.09	C:GO:0005737; P:GO:0006888
A39327_c0_g1	7.68	F:GO:0004842; P:GO:0016567; C:GO:0031462; P:GO:0051438	S46788_c0_g1	4.58	C:GO:0000151; F:GO:0031624; F:GO:0032182; P:GO:0045116; P:GO:0051443; F:GO:0097602
A39335_c0_g1	6.24		S46796_c0_g1	4.83
A39337_c0_g1	9.8	F:GO:0005047; C:GO:0005786; P:GO:0006614; F:GO:0008312; F:GO:0030942	S46804_c1_g1	6.78	P:GO:0006325
A39339_c0_g1	10.16		S46808_c0_g2	5.18	P:GO:0006810; F:GO:0008565; P:GO:0015031
A39339_c1_g1	18.38	P:GO:0042407; C:GO:0061617	S46814_c1_g1	5.81	C:GO:0016020; C:GO:0016021; F:GO:0042302
A39340_c0_g2	6.37	F:GO:0003676; F:GO:0046872	S46817_c0_g3	7.3	F:GO:0003735; C:GO:0005840; P:GO:0006412
A39341_c1_g1	13.97	C:GO:0070062	S46819_c0_g1	8.98	F:GO:0005515
A39341_c1_g2	19.79		S46822_c0_g1	11.71	P:GO:0055114
A39343_c0_g1	60.29	F:GO:0003676	S46828_c0_g1	213.21	F:GO:0005524
A39346_c0_g1	6.82	F:GO:0005515	S46833_c0_g1	326.3
A39356_c0_g1	386.78	F:GO:0004655; F:GO:0005524; P:GO:0006779; F:GO:0046872	S46833_c1_g1	21.33
A39356_c0_g3	12.35	F:GO:0005515	S46833_c1_g3	607.45
A39359_c0_g1	54.35		S46833_c2_g1	147.98
A39364_c0_g1	8.08	F:GO:0003868; P:GO:0009072; F:GO:0016701; F:GO:0046872; F:GO:0051213; P:GO:0055114	S46837_c0_g1	4.95	C:GO:0016020; F:GO:0016757
A39371_c0_g1	26.68	F:GO:0030246	S46839_c0_g1	10.37	F:GO:0042302
A39375_c0_g3	6.51	F:GO:0046872	S46839_c1_g1	8.47	F:GO:0046872
A39375_c1_g1	39.45	P:GO:0006457; C:GO:0016272; F:GO:0051082	S46839_c1_g2	5.41	F:GO:0005488; P:GO:0031323; P:GO:0051171; P:GO:0060255; C:GO:0070461; P:GO:0080090
A39378_c0_g1	23.65		S46845_c0_g1	37.98	F:GO:0005509; F:GO:0005544
A39379_c0_g1	7		S46846_c0_g1	7.41	C:GO:0016020; C:GO:0016021
A39383_c0_g1	182.12	F:GO:0005509	S46847_c0_g1	8.94	F:GO:0016301
A39384_c0_g1	6.41	C:GO:0016020; C:GO:0016021	S46849_c1_g1	10.72	F:GO:0003735; C:GO:0005739; C:GO:0005840; P:GO:0006412
A39391_c0_g1	12.44		S46850_c0_g1	18.66	F:GO:0005509; P:GO:0007156; C:GO:0016020
A39392_c0_g1	6.26		S46851_c1_g1	69.28
A39393_c0_g1	82.61	F:GO:0003743; P:GO:0006413	S46853_c0_g1	6.82
A39395_c0_g1	7.58	C:GO:0005634; F:GO:0008270	S46856_c0_g2	10.79	F:GO:0003676
A39396_c0_g1	42.91	F:GO:0003676; F:GO:0005524	S46856_c0_g3	13.19
A39403_c0_g1	8.54	F:GO:0016831; P:GO:0019752; F:GO:0030170	S46862_c0_g1	12.51	F:GO:0003824; C:GO:0005737; P:GO:0031323; P:GO:0048523; P:GO:0050896; P:GO:0080090
A39403_c0_g3	10.26	F:GO:0016831; P:GO:0019752; F:GO:0030170	S46868_c0_g2	6.62	C:GO:0016020; C:GO:0016021
A39407_c0_g1	7.33	F:GO:0003723; F:GO:0005515	S46874_c0_g1	4.83	P:GO:0006352
A39411_c0_g1	7.74		S46881_c0_g1	13.06	F:GO:0003735; C:GO:0005761; P:GO:0006412
A39417_c0_g7	6.18	F:GO:0003676	S46886_c0_g2	9.58	C:GO:0016021
A39418_c0_g1	7.39	F:GO:0004497; F:GO:0019904; P:GO:0055114	S46886_c0_g3	15.78	C:GO:0016021
A39429_c0_g1	59.98	F:GO:0003824; P:GO:0008152	S46893_c0_g1	23.83	F:GO:0005488; C:GO:0005737; P:GO:0006457; F:GO:0016853; C:GO:0044425
A39432_c0_g1	43.39	F:GO:0005515	S46898_c0_g1	8.82
A39434_c0_g1	8.83		S46905_c0_g1	236.13	F:GO:0005524; P:GO:0046034; P:GO:1902600
A39437_c0_g1	24.65	F:GO:0046983	S46907_c0_g1	11.43	F:GO:0004252; P:GO:0006508
A39439_c2_g1	77.82		S46912_c0_g1	45.21	F:GO:0005515; C:GO:0005634; C:GO:0005737; P:GO:0006606; F:GO:0008565
A39440_c0_g1	6.13		S46913_c0_g1	6.83	P:GO:0000470; F:GO:0003723; F:GO:0003735; P:GO:0006412; C:GO:0022625
A39445_c0_g1	21.02	F:GO:0004066; P:GO:0006529	S46914_c0_g1	16.66	P:GO:0000045; P:GO:0034975; C:GO:0072546
A3945_c0_g1	6.67		S46922_c0_g1	8.18	F:GO:0005509
A39456_c0_g1	6.5	F:GO:0003735; C:GO:0005840; P:GO:0006412	S46925_c0_g1	42.61	C:GO:0005576; F:GO:0030414
A39461_c1_g1	21.25		S46929_c0_g1	21.45
A39465_c0_g1	7.66	F:GO:0003676; F:GO:0008270; F:GO:0046872	S46929_c1_g1	90.23
A39468_c0_g1	132.36	F:GO:0008083; C:GO:0016020	S46929_c1_g3	11.19
A39471_c0_g1	29.48	C:GO:0016020; C:GO:0016021	S46929_c1_g4	29.46
A39477_c0_g1	47.93	F:GO:0003746; P:GO:0006452; F:GO:0043022; P:GO:0045901; P:GO:0045905	S46929_c1_g5	41.59
A39480_c0_g1	6.58		S46930_c0_g1	4.97	C:GO:0005622; P:GO:0006888
A39480_c0_g2	40.37		S46931_c0_g1	18.47	C:GO:0005576; P:GO:0006030; F:GO:0008061
A39486_c0_g1	6.32	C:GO:0016021; P:GO:0055085	S46933_c0_g1	62.09	F:GO:0004298; C:GO:0005839; P:GO:0051603
A39487_c0_g1	28.79		S46936_c0_g1	25.55
A39490_c0_g1	6.48	F:GO:0046872	S46938_c1_g1	13.94	F:GO:0003676; F:GO:0046872
A39490_c0_g2	13.56	F:GO:0046872	S46942_c0_g1	42.27	F:GO:0004190; C:GO:0016021
A39491_c0_g1	6.03	F:GO:0004345; P:GO:0006006; F:GO:0050661; P:GO:0055114	S46943_c0_g1	17.81
A39495_c0_g1	20.04	F:GO:0005515	S46951_c0_g1	6.61	C:GO:0032040
A39496_c0_g1	10.29	F:GO:0008168	S46957_c0_g1	4.15
A39509_c0_g1	23.79	F:GO:0005215; P:GO:0006810; C:GO:0016020	S46962_c0_g2	6.9
A39511_c0_g1	6.31	F:GO:0005509	S46966_c0_g1	5.92
A39512_c0_g1	23.48		S46975_c0_g2	4.35
A39516_c0_g1	71.54	F:GO:0004298; P:GO:0006511; C:GO:0019773	S46975_c0_g4	4.96
A39521_c0_g1	10.32	F:GO:0005215; C:GO:0005622; P:GO:0006810	S46978_c0_g1	12.16	F:GO:0003723; F:GO:0005524; P:GO:0006955; F:GO:0016740
A39526_c0_g1	58.06	F:GO:0004842	S46981_c1_g1	31.84	F:GO:0016798
A39528_c0_g1	8.65	P:GO:0008152	S46982_c0_g1	5.26	F:GO:0005515
A39535_c0_g1	8.2		S46988_c0_g1	7.82
A39547_c0_g1	10.95	F:GO:0004553; P:GO:0005975	S46996_c0_g1	5.35	F:GO:0005515
A39550_c0_g1	8.33	F:GO:0003677; F:GO:0003887; P:GO:0006351	S46996_c0_g2	4.47	P:GO:0000462; C:GO:0005730; C:GO:0032040; C:GO:0080008
A39550_c1_g1	28.81	C:GO:0005622; P:GO:0006810	S46997_c0_g1	10.54	F:GO:0005543; C:GO:0005938; P:GO:0032065
A39557_c0_g1	21.61	P:GO:0000050; F:GO:0004056; C:GO:0005829; P:GO:0042450; P:GO:0051262	S47000_c0_g2	6.53
A39559_c1_g2	298.42		S47001_c1_g1	64.94	F:GO:0004298; P:GO:0006511; C:GO:0019773
A39561_c0_g1	6.56	P:GO:0006364; C:GO:0032040	S47003_c0_g1	7.71	P:GO:0009058; F:GO:0016844
A39562_c0_g1	9.71	C:GO:0016020; C:GO:0016021	S47014_c0_g1	17.63	F:GO:0051920; P:GO:0055114
A39564_c0_g1	12.54	F:GO:0005515	S47019_c0_g1	7.53	C:GO:0016020; C:GO:0016021
A39570_c0_g1	19.68	F:GO:0005515	S47019_c0_g2	5.47	C:GO:0016020; C:GO:0016021
A39577_c0_g1	7.18	P:GO:0006364	S47026_c0_g1	47.44	F:GO:0004298; C:GO:0005839; P:GO:0051603
A39583_c0_g1	93.15	C:GO:0000786; F:GO:0003677; C:GO:0005634; P:GO:0006334	S47029_c0_g1	10.22	F:GO:0005515
A39586_c0_g1	28.25	F:GO:0016491; P:GO:0045454; P:GO:0055114	S47030_c0_g2	42.03	F:GO:0004298; P:GO:0006511; C:GO:0019773
A39587_c0_g1	32.33	P:GO:0030682	S47034_c0_g2	7.97	F:GO:0030246
A39590_c0_g1	20.39		S47035_c0_g1	4.55
A39593_c0_g1	106.71	P:GO:0006508; F:GO:0008234	S47037_c0_g1	5.79
A39597_c0_g1	52.36	C:GO:0000221; F:GO:0042626; P:GO:1902600	S47043_c0_g1	4.44	P:GO:0016579; F:GO:0036459
A39598_c0_g1	10.67		S47051_c0_g1	16.65	C:GO:0016020
A39599_c0_g1	22.28	F:GO:0016787	S47054_c0_g1	68.26
A39599_c0_g2	6.4	F:GO:0005525; P:GO:0007264	S47057_c0_g1	7.86	F:GO:0005515
A39602_c0_g2	13.34	F:GO:0005515	S47058_c1_g1	30.85	P:GO:0006511
A39607_c0_g1	16.19	C:GO:0016021	S47060_c0_g1	5.52	F:GO:0016491; F:GO:0051537; P:GO:0055114
A39611_c0_g1	12.91	C:GO:0016020; C:GO:0016021	S47063_c1_g1	131.45
A39613_c0_g1	29.5	F:GO:0005515	S47067_c0_g1	26.56	C:GO:0016020; P:GO:0065007
A39619_c0_g2	12.84		S47068_c0_g1	78.5	P:GO:0005975; F:GO:0016853
A39619_c0_g3	12.09		S47079_c0_g1	7.55	F:GO:0005515
A39620_c0_g1	10.42	P:GO:0006606; C:GO:0044428	S47092_c0_g1	279.38
A39629_c0_g1	7.43	F:GO:0003676; F:GO:0004386; F:GO:0005524	S47096_c0_g1	4.63	P:GO:0000462; F:GO:0003676; C:GO:0005730; C:GO:0032040
A39631_c0_g1	10.53	F:GO:0005515	S47097_c0_g1	5.82
A39648_c0_g1	11.78		S47099_c0_g1	37.03	F:GO:0016491; P:GO:0045454; P:GO:0055114
A39655_c1_g1	6.07	F:GO:0003723; P:GO:0006396	S47101_c0_g1	7.07
A39660_c0_g1	6.59		S47104_c0_g1	5.5	P:GO:0006486; F:GO:0008417; C:GO:0016020
A39662_c0_g1	12.04	F:GO:0030674; F:GO:0051015	S47105_c0_g1	14.75	F:GO:0005524; F:GO:0016874
A39663_c0_g1	28.31	P:GO:0006810; C:GO:0016021	S47107_c0_g1	33.82
A39666_c1_g3	16.93	F:GO:0003676	S47114_c0_g2	12.39	P:GO:0007275; P:GO:0009966; C:GO:0016020
A39675_c0_g1	17.78	C:GO:0016020; C:GO:0016021	S47115_c0_g1	173.91	P:GO:0045454
A39677_c0_g1	9.58	F:GO:0003676; F:GO:0005524	S47122_c0_g1	133.54	F:GO:0003993; F:GO:0046872
A39680_c0_g1	11.99	C:GO:0016021; F:GO:0022857; P:GO:0055085	S47127_c0_g1	48.28	C:GO:0019013; C:GO:1990904
A39687_c0_g1	60.51	C:GO:0016020; C:GO:0016021	S47129_c1_g1	12.09
A39701_c0_g1	19.42	F:GO:0003824; P:GO:0008152	S47137_c0_g1	10.24
A39703_c0_g2	30.85	C:GO:0005615	S47137_c0_g11	22.11
A39703_c0_g3	40.51	C:GO:0005615; P:GO:0006508; F:GO:0008233	S47137_c0_g3	77.16
A39707_c0_g1	7.23		S47137_c0_g7	119.61
A39714_c0_g1	124.71		S47139_c4_g1	9.15
A39715_c0_g1	22.96	C:GO:0016021	S47141_c0_g2	11.27
A39716_c0_g1	7.39	F:GO:0008483; F:GO:0030170	S47149_c0_g2	4.25	F:GO:0005515
A39724_c0_g1	2214.45	C:GO:0016021; F:GO:0016829	S47153_c0_g1	8.12	C:GO:0005737; C:GO:0016020; F:GO:0016491; C:GO:0043231
A39725_c0_g2	471.05	P:GO:0045454	S47160_c0_g2	4.36	C:GO:0016020; C:GO:0016021
A39734_c0_g2	49.28	C:GO:0005634; P:GO:0042254	S47161_c0_g1	5	F:GO:0005525
A39739_c0_g1	6.32	F:GO:0004842; F:GO:0004869; C:GO:0005634; C:GO:0005737; C:GO:0005876; F:GO:0008270; P:GO:0009966; F:GO:0046872; P:GO:0090307; P:GO:1990001	S47163_c0_g1	54.13
A39742_c0_g1	7.41	F:GO:0003677; F:GO:0005515; F:GO:0008270	S47170_c0_g1	4.88	F:GO:0000287; C:GO:0005737; F:GO:0008253
A39750_c0_g1	90.23	F:GO:0005515	S47172_c0_g1	16.57
A39751_c0_g1	8.35		S47177_c0_g2	5.44	F:GO:0005515
A39751_c0_g4	7.73	C:GO:0005576; P:GO:0006030; F:GO:0008061	S47184_c2_g5	5.55
A39756_c0_g1	6.28		S47188_c0_g2	9.92	F:GO:0004252; P:GO:0006508
A39765_c0_g1	10.1	C:GO:0016021; F:GO:0022857; P:GO:0055085	S47189_c0_g2	8.03
A39768_c0_g2	25.6	P:GO:0006886; F:GO:0008536	S47207_c0_g1	332.27
A39770_c1_g1	16.71	F:GO:0008146	S47210_c0_g1	4.32
A39771_c1_g1	19.4		S47218_c0_g1	13.47	F:GO:0009055; F:GO:0015035; P:GO:0045454
A39773_c0_g1	15.62	F:GO:0004672; F:GO:0005524; P:GO:0006468	S47220_c0_g1	14.03	F:GO:0005215; C:GO:0005576; P:GO:0006810; F:GO:0008289; F:GO:0016853; F:GO:0031409; F:GO:0036094
A39777_c0_g1	67.87		S47223_c0_g1	10.83	F:GO:0004129; C:GO:0005740
A39784_c0_g1	8.35	F:GO:0003899; C:GO:0005634; P:GO:0006351	S47223_c0_g2	203.24	F:GO:0004129; C:GO:0005740
A39788_c0_g1	6.84	F:GO:0004252; P:GO:0006508	S47224_c0_g1	7	F:GO:0005515
A39792_c0_g1	37.12	F:GO:0005515	S47230_c0_g1	593.22	F:GO:0003735; C:GO:0005840; P:GO:0006412
A39796_c0_g1	17.83	F:GO:0003700; P:GO:0006355; F:GO:0043565	S47230_c0_g3	50.06	F:GO:0003735; C:GO:0005840; P:GO:0006412
A39797_c0_g1	12.14		S47230_c1_g1	10.77	F:GO:0004867
A39803_c0_g1	8.16	F:GO:0003824	S47237_c1_g1	5.98
A39817_c0_g2	221.68	F:GO:0003676	S47244_c0_g1	75.29	F:GO:0005509; C:GO:0005576; P:GO:0007275
A39823_c0_g1	23.76	F:GO:0005515	S47253_c0_g1	8.88	F:GO:0016740
A39824_c0_g1	37.96	C:GO:0000502; F:GO:0030234; P:GO:0042176; P:GO:0050790	S47255_c0_g1	4.24	F:GO:0004675; C:GO:0016020
A39829_c0_g1	9.55	F:GO:0005509	S47257_c0_g2	5.72
A39831_c0_g1	28.89		S47259_c1_g2	6.21
A39834_c0_g1	26.4	C:GO:0045095	S47262_c0_g1	100.49	F:GO:0005525
A39836_c0_g1	705.84	C:GO:0005840; P:GO:0042254	S47263_c0_g1	188.78	C:GO:0016021
A39841_c0_g4	6.89	F:GO:0005515	S47265_c0_g1	32.82	C:GO:0005643; P:GO:0006913; C:GO:0016020; C:GO:0016021; F:GO:0017056
A39849_c1_g2	165.97	F:GO:0005509	S47268_c0_g1	7.41	F:GO:0016787; P:GO:0044238; P:GO:0071704
A39850_c0_g1	34.19	F:GO:0005488	S47272_c0_g1	269.05	F:GO:0003700; F:GO:0003824; F:GO:0004568; C:GO:0005576; P:GO:0005975; P:GO:0006032; P:GO:0006355; F:GO:0008061; F:GO:0016810; F:GO:0043565
A39852_c0_g3	7.1	F:GO:0004197; P:GO:0006915	S47279_c0_g1	34.09
A39852_c0_g7	68.4	F:GO:0004197; P:GO:0006508; P:GO:0006915	S47282_c0_g2	6.64
A39854_c0_g1	6.09	F:GO:0003746; C:GO:0005622; P:GO:0006414	S47289_c0_g1	25.24	F:GO:0004672; F:GO:0005524; P:GO:0006468
A39857_c0_g1	24.72	F:GO:0004781	S47290_c0_g2	6.69	F:GO:0003677; F:GO:0046872
A39863_c0_g1	23.03	F:GO:0016616; P:GO:0055114	S47292_c0_g1	13.13
A39866_c0_g1	25.3	F:GO:0016491; P:GO:0055114	S47297_c0_g1	8.34
A39871_c1_g1	8.92	P:GO:0000226; F:GO:0004222; C:GO:0005874; P:GO:0006508; F:GO:0008017; F:GO:0008233; F:GO:0008237; F:GO:0008270; F:GO:0016787; F:GO:0046872	S47304_c0_g1	12.66	C:GO:0016020; C:GO:0016021
A39876_c0_g2	195.49	F:GO:0003735; C:GO:0005840; P:GO:0006412	S47307_c0_g1	13.11	F:GO:0005515
A39876_c0_g4	236.81	F:GO:0003735; C:GO:0005840; P:GO:0006412	S47308_c0_g1	16.71	F:GO:0005515
A39876_c1_g1	8.38	F:GO:0003723; F:GO:0008270	S47309_c0_g1	41.34
A39878_c0_g3	14.6	F:GO:0016829	S47311_c0_g1	4.19	P:GO:0006508; F:GO:0008234
A39884_c0_g1	17.88	F:GO:0004252; P:GO:0006508	S47312_c0_g1	120.35	F:GO:0016616; P:GO:0055114
A39884_c0_g3	7.89	F:GO:0005515	S47319_c0_g1	9.82	F:GO:0004252; P:GO:0006508
A39888_c0_g2	13.94		S47321_c0_g1	164.29	F:GO:0003676
A39892_c0_g1	95.63	C:GO:0016020	S47331_c0_g1	83.54	F:GO:0030246
A39895_c1_g1	601.93	C:GO:0005840	S47333_c1_g1	5.59	C:GO:0016020; C:GO:0031012; F:GO:0043395
A39897_c0_g1	7.23	C:GO:0000786; F:GO:0003677; C:GO:0005634; P:GO:0006334; P:GO:0006810; C:GO:0016021; F:GO:0046982	S47338_c0_g1	4.96
A39898_c0_g1	13.34	F:GO:0004819; F:GO:0005524; C:GO:0005737; P:GO:0006425	S47339_c0_g1	14.36	F:GO:0008270
A39904_c1_g2	6.67		S47344_c0_g2	4.98	F:GO:0005515
A39904_c1_g5	7.73		S47346_c0_g1	4.97
A39905_c0_g1	12.85		S47350_c0_g1	20.87	C:GO:0016020; C:GO:0016021
A39909_c0_g2	11.64	F:GO:0005525; P:GO:0007264	S47352_c0_g1	8.46	C:GO:0005634; P:GO:0006915
A39910_c0_g1	17.43	F:GO:0003995; F:GO:0050660; P:GO:0055114	S47357_c0_g1	41.36	F:GO:0004334; P:GO:0009072
A39915_c0_g1	18.73	F:GO:0005515	S47361_c1_g12	439.48
A39919_c0_g1	8.49	P:GO:0009058; F:GO:0030170	S47370_c0_g1	18.26	F:GO:0008146; C:GO:0016021
A39921_c0_g1	6.55	F:GO:0003723; F:GO:0005515	S47374_c0_g1	17.73	F:GO:0005515
A39922_c2_g1	6.65	F:GO:0008440	S47377_c0_g2	12.12	F:GO:0003735; C:GO:0005840; P:GO:0006412
A39930_c0_g1	13.51	F:GO:0003723	S47385_c2_g1	25.11	P:GO:0006457; C:GO:0016272; F:GO:0051082
A39938_c0_g1	6.55	F:GO:0004655; P:GO:0033014; F:GO:0046872	S47388_c0_g1	4.18	C:GO:0001750; P:GO:0001822; F:GO:0002046; C:GO:0005801; C:GO:0005813; C:GO:0005814; C:GO:0005930; P:GO:0007224; P:GO:0008542; C:GO:0030992; C:GO:0031514; C:GO:0032391; P:GO:0034067; P:GO:0035845; C:GO:0036064; P:GO:0036372; P:GO:0042073; C:GO:0044292; P:GO:0051642; P:GO:0055007; P:GO:0060828; P:GO:0061351; P:GO:0061512; C:GO:0070062; C:GO:0097546; P:GO:1902017; P:GO:2000785
A39939_c0_g1	24.16	F:GO:0004181; P:GO:0006508; F:GO:0008270	S47399_c0_g4	4.74
A39940_c0_g1	6.34		S47402_c0_g1	12.82	F:GO:0003824; F:GO:0004134; F:GO:0004135; P:GO:0005975; P:GO:0005980; C:GO:0016020; C:GO:0016021; P:GO:0055114
A39954_c0_g1	16.43	F:GO:0005044; F:GO:0005515; C:GO:0016020	S47404_c0_g1	7.01	F:GO:0033743; F:GO:0046872; P:GO:0055114
A39956_c1_g1	52.98		S47410_c0_g1	9.07	F:GO:0004045
A39957_c0_g1	37.95		S47411_c0_g2	6.71	F:GO:0004181; P:GO:0006508; F:GO:0008270
A39959_c0_g1	10.42		S47412_c1_g1	2042.36
A39963_c0_g2	11	P:GO:0006812; F:GO:0008324; C:GO:0016021; P:GO:0055085	S47413_c0_g1	4.41	F:GO:0008080; F:GO:0016740; F:GO:0016747
A39964_c0_g1	20.87	C:GO:0016020; C:GO:0016021	S47417_c0_g1	7.54	F:GO:0003735; C:GO:0005763; P:GO:0032543
A39971_c0_g2	7.4		S47419_c0_g1	5.08	F:GO:0008270
A39995_c0_g2	54.51	F:GO:0005515	S47419_c0_g2	8.07	F:GO:0008270
A40005_c0_g1	6.81	F:GO:0004553; P:GO:0005975	S47420_c0_g1	8.43	F:GO:0009055; F:GO:0020037
A40006_c0_g1	6.24	F:GO:0008528	S47423_c0_g1	9.28
A40010_c0_g1	32.82		S47434_c0_g2	13.46	F:GO:0003746; C:GO:0005634; P:GO:0006414; F:GO:0008270; P:GO:0032786
A40016_c3_g1	13.71	F:GO:0005515	S47438_c0_g1	13.07	C:GO:0005759; P:GO:0006121; P:GO:0018293
A40030_c0_g1	6.14		S47440_c0_g1	68.59	F:GO:0008121; F:GO:0051537; P:GO:0055114
A40031_c0_g1	9.17	F:GO:0015098; P:GO:0015689; C:GO:0016021	S47446_c0_g1	39.72	C:GO:0016021
A40032_c1_g1	88.12	F:GO:0005524	S47446_c0_g2	33.4	C:GO:0016021
A40038_c0_g2	25.26	F:GO:0005515; C:GO:0005783; P:GO:0030433	S47454_c0_g1	291.98	C:GO:0005576; P:GO:0006030; F:GO:0008061
A40040_c0_g2	13.18	C:GO:0016021; P:GO:0055085	S47457_c0_g1	370.2	F:GO:0030246
A40044_c0_g1	74.64	F:GO:0004721; F:GO:0004725; P:GO:0006468; P:GO:0006470; P:GO:0007155; F:GO:0008201; C:GO:0016020; C:GO:0016021; P:GO:0016311; F:GO:0016740; F:GO:0016787; F:GO:0016791; P:GO:0035335; F:GO:0050254; P:GO:0097374	S47457_c0_g2	5.19	F:GO:0030246
A40048_c0_g3	16.91	P:GO:0006801; F:GO:0046872; P:GO:0055114	S47457_c0_g3	229.17	F:GO:0030246
A40050_c1_g1	6.85	F:GO:0003712; P:GO:0006357; C:GO:0016592	S47459_c0_g1	16.68	F:GO:0005509
A40053_c0_g1	7.87	F:GO:0004800; P:GO:0055114	S47461_c0_g1	22.35	P:GO:0006810; C:GO:0016021
A40053_c0_g2	6.33	F:GO:0004800; P:GO:0055114	S47464_c0_g1	4.82
A40066_c0_g1	7.17	C:GO:0016021; P:GO:0016192	S47465_c0_g1	23.61	F:GO:0005515
A40071_c0_g3	17.69		S47468_c2_g1	206.14	C:GO:0005737; P:GO:0007165
A40073_c0_g1	31.64	C:GO:0016020; F:GO:0016651; F:GO:0051539; P:GO:0055114	S47471_c0_g1	34.87	F:GO:0005524
A40076_c0_g1	19.85	F:GO:0004252; P:GO:0006508	S47472_c0_g1	83.34	C:GO:0016020; C:GO:0016021
A40079_c0_g2	59.57	P:GO:0006508; F:GO:0008234	S47474_c0_g1	5.11	F:GO:0000166; F:GO:0005524
A40081_c0_g2	29.94	F:GO:0016740	S47478_c0_g1	10.75
A40081_c0_g3	13.63	C:GO:0016020; C:GO:0016021; F:GO:0016740	S47478_c0_g2	28.22
A40082_c0_g1	280.75	F:GO:0004332; P:GO:0006096	S47478_c1_g1	17.88
A40085_c0_g1	10.2	C:GO:0005739; C:GO:0016020; C:GO:0016021; F:GO:0016491; P:GO:0055114	S47495_c0_g1	64.46	F:GO:0005092; P:GO:0007264
A40086_c0_g1	6.63	F:GO:0016491; P:GO:0055114	S47497_c0_g1	6.66
A40088_c0_g1	6.2		S47509_c0_g3	5.87	C:GO:0016020; C:GO:0016021
A40099_c0_g2	13.03	F:GO:0003697	S47511_c0_g1	5.34	P:GO:0006364
A40100_c0_g1	175.64	F:GO:0003676; F:GO:0005524	S47515_c0_g1	36.65	P:GO:0036444; P:GO:0051560; C:GO:1990246
A40103_c0_g1	20.69		S47523_c0_g1	14.19
A40106_c0_g1	9.84	C:GO:0016020; C:GO:0016021	S47525_c1_g1	8.47	F:GO:0004252; P:GO:0006508
A40111_c0_g1	6.35	F:GO:0005515; C:GO:0005622; F:GO:0008270	S47526_c0_g2	6.52	P:GO:0000045; C:GO:0000153; P:GO:0000422; C:GO:0005829; P:GO:0009267; P:GO:0015031; F:GO:0016874; F:GO:0019776; F:GO:0019777; P:GO:0035096; P:GO:0043653; P:GO:0044804; P:GO:0061723
A40114_c0_g1	14.53	P:GO:0010466; F:GO:0030414	S47531_c1_g2	9.16
A40118_c0_g1	11.23		S47532_c0_g1	6.84
A40119_c0_g1	14.78	F:GO:0005515	S47537_c0_g1	7.3
A40121_c0_g1	8.72	C:GO:0005794; P:GO:0006487; C:GO:0016020; P:GO:0036071; F:GO:0046921	S47541_c0_g1	4.82	F:GO:0005509
A40123_c1_g2	10.54	C:GO:0005739	S47543_c0_g1	4.5
A40124_c1_g1	12.86	C:GO:0005777; P:GO:0006508; P:GO:0006625; F:GO:0016887; P:GO:0030163; F:GO:0070011	S47545_c0_g2	6.19	C:GO:0005576; P:GO:0042742
A40125_c0_g1	13.91	F:GO:0003676	S47545_c0_g3	10.5
A40126_c0_g1	32.4	F:GO:0009055; F:GO:0020037	S47547_c0_g1	5.84	C:GO:0016021; P:GO:0016192
A40127_c0_g2	464.61	F:GO:0003735; C:GO:0005840; P:GO:0006412	S47551_c0_g5	13.59	F:GO:0003676
A40129_c0_g1	11.65	C:GO:0016021; F:GO:0016787	S47557_c0_g1	10.97	P:GO:0015031
A40134_c0_g1	13.95	F:GO:0008440	S47558_c0_g1	14.43
A40139_c0_g1	6.78	F:GO:0016787	S47558_c0_g2	7.2
A40140_c0_g3	6.6	F:GO:0004842; C:GO:0016020; C:GO:0016021; P:GO:0016567	S47561_c0_g5	6.18
A40142_c0_g1	10.93	P:GO:0009235	S47565_c0_g1	6.03	F:GO:0008146; C:GO:0016021
A40143_c0_g1	11.89	C:GO:0005739; C:GO:0005840	S47575_c0_g1	11.29	F:GO:0016491; P:GO:0055114
A40147_c1_g1	12.75	P:GO:0007165	S47579_c0_g1	5.57	F:GO:0008146; C:GO:0016021
A40148_c0_g1	49.83	F:GO:0016491; P:GO:0055114	S47590_c0_g5	94.05
A40150_c0_g1	11.21	C:GO:0016020	S47590_c0_g6	103
A40155_c0_g1	56.29	C:GO:0016021; F:GO:0038023	S47592_c0_g1	14.65
A40158_c0_g1	29.32	F:GO:0003735; P:GO:0006412; P:GO:0006810; C:GO:0016021	S47595_c1_g3	42.71
A40163_c0_g1	13.42	F:GO:0004252; P:GO:0006508	S47601_c0_g1	6.05
A40167_c0_g1	22.48	F:GO:0003700; P:GO:0006355	S47603_c0_g2	15	F:GO:0005488; P:GO:0050794
A40167_c0_g2	18.73	F:GO:0003700; P:GO:0006355	S47605_c0_g1	25.42
A40168_c0_g1	127.06	C:GO:0005576; P:GO:0006030; F:GO:0008061	S47608_c0_g1	22.26	F:GO:0005524
A40169_c0_g1	16.17		S47621_c0_g1	10.84	F:GO:0003743; P:GO:0006413
A40173_c0_g1	6.15	F:GO:0003735; C:GO:0005840; P:GO:0006412	S47624_c0_g1	5.19
A40174_c0_g1	26.79	C:GO:0016021	S47625_c0_g1	66.04	F:GO:0051920; P:GO:0055114
A40174_c0_g2	25.56	C:GO:0016021	S47626_c0_g1	61.53	F:GO:0003746; P:GO:0006414
A40177_c0_g1	138.68	F:GO:0016616; P:GO:0055114	S47628_c1_g1	88.64	C:GO:0005789; C:GO:0016021
A40178_c0_g2	31.79	F:GO:0008168	S47628_c1_g2	21.72
A40192_c0_g1	9.39	P:GO:0006470; F:GO:0008138	S47631_c0_g1	29.72
A40193_c0_g2	51.75	P:GO:0006810; C:GO:0016021	S47634_c0_g1	29.56	F:GO:0046872
A40205_c1_g1	40.17	P:GO:0001558; F:GO:0005520; C:GO:0005576	S47638_c0_g1	5.76	F:GO:0005198; P:GO:0016226; F:GO:0051536
A40210_c0_g1	11.47	F:GO:0000287; F:GO:0004749; P:GO:0009165	S47640_c0_g1	9.8	F:GO:0016831; P:GO:0019752; F:GO:0030170
A40214_c0_g1	33.02	C:GO:0016020; C:GO:0016021	S47644_c0_g2	11.82	F:GO:0004252; P:GO:0006508
A40215_c2_g4	6.82	F:GO:0004596; C:GO:0005654; C:GO:0005737; C:GO:0005794; F:GO:0016740; P:GO:0017196; C:GO:0031416	S47644_c0_g3	6.16	F:GO:0004252; P:GO:0006508
A40223_c1_g1	11.33	F:GO:0046872	S47647_c0_g1	167.84	F:GO:0005524; P:GO:0015986
A40227_c0_g1	7.56	F:GO:0004714; P:GO:0007169; C:GO:0016020; C:GO:0016021; P:GO:0018108	S47648_c0_g1	17.82	C:GO:0016021
A40229_c0_g1	11.98	F:GO:0005515; P:GO:0006364	S47652_c0_g1	5.83	P:GO:0007275; P:GO:0009966; C:GO:0016020
A40231_c1_g2	7		S47652_c0_g2	6.31	P:GO:0007275; P:GO:0009966; C:GO:0016020
A40232_c0_g1	22.85	P:GO:0036444; P:GO:0051560; C:GO:1990246	S47652_c1_g1	4.37
A40237_c0_g1	31.17		S47654_c0_g1	4.44	F:GO:0005515
A40250_c0_g1	15.38	F:GO:0004252; P:GO:0006508	S47656_c0_g1	22.42	P:GO:0000045; C:GO:0005634; C:GO:0005776; P:GO:0045893
A40254_c0_g1	6.18	F:GO:0003712; P:GO:0006357; C:GO:0016592	S47660_c0_g2	8.63
A40255_c0_g1	16.93	C:GO:0005576; F:GO:0030414	S47666_c0_g1	5.9	F:GO:0003899; P:GO:0006351
A40264_c0_g1	12.1		S47669_c0_g1	5.25	F:GO:0016757
A40269_c0_g1	7.6	P:GO:0007165	S47677_c0_g1	40.1
A40280_c0_g1	12.09		S47681_c0_g1	6.86	P:GO:0009159; F:GO:0050144; F:GO:0070694
A40288_c0_g2	10.93	P:GO:0006355	S47682_c0_g1	10.49
A40289_c0_g1	13.28	F:GO:0003676	S47686_c0_g1	13.04	C:GO:0016021
A40290_c0_g1	7.23	F:GO:0004499; F:GO:0050660; F:GO:0050661; P:GO:0055114	S47689_c0_g1	14.44	P:GO:0002168; F:GO:0004129; C:GO:0005743; P:GO:0006825; P:GO:0006878; P:GO:0007308; P:GO:0007602; P:GO:0008535; C:GO:0016021; F:GO:0016531; P:GO:0031987; P:GO:0045494; P:GO:0060361; P:GO:2001171
A40300_c0_g1	11.58	F:GO:0003824; P:GO:0006597; F:GO:0016768	S47690_c0_g2	6.16	F:GO:0016758
A40301_c0_g1	29.33	P:GO:0008152; F:GO:0016746	S47697_c0_g1	5.06	F:GO:0042302
A40305_c0_g1	6.22	F:GO:0003676; F:GO:0005524	S47699_c0_g1	4.25	P:GO:0000244; C:GO:0005687; C:GO:0005690; C:GO:0019013; C:GO:0046540; C:GO:0071011
A40306_c0_g1	10.72		S47699_c0_g4	232.74	F:GO:0016616; P:GO:0055114
A40310_c1_g1	9.47		S47705_c0_g1	4.65	F:GO:0016301
A40310_c1_g5	39.75		S47706_c0_g1	18.32	F:GO:0003723
A40310_c1_g6	64.04		S47708_c0_g1	4.1	F:GO:0003735; C:GO:0005840; P:GO:0006412
A40317_c0_g1	13.11	P:GO:0000055; C:GO:0005634; C:GO:0005737; F:GO:0043023	S47708_c0_g4	5.8	F:GO:0003735; C:GO:0005840; P:GO:0006412
A40318_c0_g4	52.08		S47710_c0_g2	4.81	F:GO:0070403
A40319_c0_g1	84.78		S47712_c0_g1	40.25	C:GO:0005576; F:GO:0030414
A40329_c0_g2	32.7	F:GO:0004471; F:GO:0051287; P:GO:0055114	S47713_c0_g2	39.86	F:GO:0005524; F:GO:0016887
A40334_c0_g1	8.2	F:GO:0003747; P:GO:0006415	S47714_c0_g1	42.44	F:GO:0004181; P:GO:0006508; F:GO:0008270
A40336_c0_g1	17.74	F:GO:0051536; P:GO:0055114	S47715_c0_g1	22.64	P:GO:0006729; F:GO:0008124
[truncated: 4,882 more rows]
