# Supplementary material for: Insights into the strategy of micro-environmental adaptation: Transcriptomic analysis of two alvinocaridid shrimps at a hydrothermal vent
Source: PLoS One. 2020 Jan 10;15(1):e0227587. doi: 10.1371/journal.pone.0227587 (PMC6953826; doi:10.1371/journal.pone.0227587)
Supplement: S4 Table — (XLSX) [file pone.0227587.s008.xlsx]

## Sheet: S4 Table
S4 Table. Orthologous genes displaying evidence of positive selection.
Sequence ID_A. longirostris	Sequence ID_S. leurokolos	Ka	Ks	Ka/Ks	FDR
A33658_c1_g1	S40201_c1_g1	0.754423	0.118658	6.35797	6.556e-12
A30686_c0_g1	S34860_c0_g1	0.0667247	0.0147498	4.52379	0.00116239
A36867_c0_g1	S54831_c2_g3	0.298135	0.0809382	3.68348	0.000154982
A31016_c0_g2	S47084_c0_g5	0.123531	0.0382272	3.23149	0.0348427
A44659_c0_g3	S33478_c0_g2	0.299202	0.0938278	3.18884	0.000451376
A39542_c0_g2	S31302_c0_g1	0.126721	0.0591311	2.14306	0.0391167
A43107_c0_g2	S172_c0_g1	0.244838	0.115385	2.12192	0.0345262
A13157_c0_g1	S30800_c0_g2	0.229235	0.109569	2.09216	0.0450091
A42516_c2_g4	S22279_c0_g2	0.364398	0.178148	2.04548	0.0130935
A35441_c0_g1	S48935_c0_g1	0.139064	0.0717973	1.9369	0.0453314
A38696_c0_g1	S53617_c1_g3	0.265018	0.140402	1.88756	0.00191074
A42999_c0_g2	S54588_c0_g1	0.0775627	0.0423454	1.83167	3.48384e-06
A46447_c2_g11	S64461_c0_g1	0.26214	0.143374	1.82836	0.0365729
A32918_c0_g1	S27767_c0_g1	0.228237	0.131324	1.73797	0.0407508
A45633_c1_g8	S53118_c0_g2	0.247864	0.155883	1.59007	0.0260352
A20073_c0_g1	S51733_c6_g1	0.73599	0.478495	1.53814	0.0098911
A68889_c0_g1	S45883_c0_g1	0.374796	0.254413	1.47318	0.028293
A35982_c0_g1	S50091_c0_g1	0.400955	0.280643	1.4287	0.0140453
A42660_c0_g2	S52351_c2_g1	0.156974	0.116469	1.34778	0.0457561
A44168_c3_g2	S43983_c2_g3	0.496686	0.371506	1.33695	0.022177
A38054_c0_g3	S34113_c0_g2	0.283945	0.373357	0.76052	0.0262732
A40842_c1_g2	S50150_c0_g1	0.0855431	0.116595	0.733675	0.0406833
A42260_c0_g1	S44992_c0_g1	0.188918	0.257802	0.732804	0.0446979
A42179_c0_g1	S55274_c0_g3	0.0884516	0.120726	0.732664	0.00672321
A42917_c0_g1	S52015_c1_g1	0.25298	0.347091	0.728857	0.00298682
A34182_c0_g1	S1809_c0_g1	0.39252	0.54474	0.720564	0.0497287
A46363_c0_g1	S53662_c1_g1	0.0910714	0.126549	0.719652	0.0369192
A46248_c0_g1	S54570_c0_g2	0.105195	0.146559	0.71777	0.0363702
A44997_c0_g1	S55387_c1_g1	0.0502035	0.0702268	0.714876	0.021
A42173_c0_g1	S53012_c0_g1	0.112017	0.157933	0.709269	0.0475986
A45061_c3_g10	S55616_c3_g10	0.426292	0.606354	0.703041	0.00993313
A45273_c0_g1	S54596_c0_g2	0.0859652	0.122306	0.70287	0.0412911
A24389_c0_g1	S46432_c0_g1	0.154856	0.22071	0.701625	0.00473889
A42406_c1_g1	S36964_c0_g1	0.0684202	0.097595	0.701063	0.0263462
A40621_c0_g2	S50828_c0_g1	0.136152	0.194248	0.700921	0.0317944
A43416_c0_g2	S54451_c0_g2	0.306808	0.438344	0.699925	0.00485167
A43474_c0_g1	S53029_c0_g1	0.1538	0.220641	0.69706	0.00494808
A44731_c1_g1	S10084_c0_g1	0.267869	0.384754	0.696208	0.0072105
A44472_c0_g1	S53165_c0_g1	0.161976	0.233765	0.692901	0.0311877
A46302_c0_g2	S55400_c0_g1	0.0432738	0.062501	0.69237	0.0103111
A45495_c0_g1	S38796_c0_g1	0.0632033	0.0925119	0.683191	0.0288964
A42069_c3_g3	S53477_c1_g2	0.121598	0.178242	0.682206	0.0349573
A41990_c0_g2	S53991_c0_g1	0.0456502	0.0670719	0.680616	0.0426379
A43403_c0_g1	S53452_c0_g2	0.256048	0.377694	0.677925	8.47224e-05
A41021_c0_g1	S55137_c1_g1	0.0703911	0.104076	0.676346	0.0380633
A40752_c0_g1	S53066_c0_g1	0.0820332	0.121334	0.676092	0.0139584
A46545_c10_g15	S55357_c0_g13	0.282839	0.420641	0.672401	0.000515381
A39439_c2_g1	S45998_c0_g2	0.0872012	0.13036	0.668926	0.042989
A41920_c0_g1	S53434_c0_g1	0.0897934	0.134431	0.667949	0.00487592
A45913_c0_g1	S51287_c0_g4	0.0307736	0.0461563	0.666726	0.0291551
A25778_c0_g1	S54301_c0_g1	0.21402	0.321463	0.665769	0.0146881
A46496_c2_g1	S54324_c0_g6	0.345214	0.519283	0.664789	0.00772781
A35798_c0_g1	S48304_c0_g1	0.121527	0.183273	0.66309	0.0427608
A42635_c0_g1	S45454_c0_g1	0.265771	0.401014	0.662747	0.000485084
A41082_c0_g6	S49597_c0_g1	0.0960984	0.145531	0.660331	0.0330317
A40470_c1_g6	S48621_c1_g10	0.296903	0.451196	0.658034	0.0130568
A27335_c0_g2	S32232_c0_g2	0.0896201	0.137164	0.653378	0.034484
A42087_c0_g1	S55502_c0_g4	0.108988	0.167279	0.651534	0.0325902
A45037_c0_g3	S34462_c0_g1	0.0928762	0.142619	0.651219	0.0134487
A44645_c0_g1	S43418_c0_g1	0.374864	0.5779	0.648666	0.00443147
A40783_c0_g1	S19286_c0_g1	0.429632	0.662724	0.648282	0.00715116
A35464_c0_g2	S51260_c0_g2	0.163909	0.254121	0.645006	0.014274
A43060_c0_g1	S48513_c0_g1	0.117691	0.18307	0.642878	0.0195979
A44837_c2_g1	S54402_c0_g1	0.142247	0.221518	0.642146	0.0367773
A46238_c0_g1	S51743_c3_g1	0.137032	0.213512	0.641798	0.00327036
A44081_c10_g7	S50991_c4_g18	0.309605	0.483225	0.640707	0.0425099
A61272_c0_g1	S36993_c0_g1	0.414377	0.648251	0.639223	0.0107011
A46497_c0_g2	S55332_c1_g3	0.135428	0.211903	0.639107	0.0265007
A40044_c0_g1	S51980_c0_g2	0.127143	0.1991	0.638592	0.000697253
A22248_c0_g2	S42957_c0_g1	0.210639	0.330333	0.637656	0.0415045
A53376_c0_g1	S5505_c0_g1	0.368725	0.578422	0.637467	0.0228652
A45128_c0_g1	S51035_c0_g1	0.10728	0.168388	0.6371	0.00644904
A40842_c0_g1	S44969_c0_g1	0.182395	0.288526	0.63216	0.0259646
A43533_c0_g1	S21248_c0_g1	0.0555177	0.0878446	0.631999	0.0150083
A40534_c1_g1	S54085_c0_g2	0.078422	0.124204	0.631396	0.00251345
A43452_c1_g1	S51847_c2_g1	0.117936	0.186957	0.630818	0.0443978
A44650_c1_g8	S54828_c0_g1	0.117599	0.186475	0.630645	0.00392624
A45617_c0_g2	S55308_c0_g2	0.120273	0.191066	0.629481	0.0123924
A36999_c0_g1	S45897_c0_g3	0.23632	0.3756	0.629181	0.0390405
A43340_c0_g3	S53352_c0_g1	0.0446115	0.0709582	0.628702	0.0367061
A41490_c0_g1	S46700_c0_g1	0.181984	0.289603	0.628392	0.0211007
A45841_c3_g1	S54996_c0_g2	0.305639	0.486556	0.628169	0.00620286
A43579_c1_g1	S47742_c0_g1	0.0911313	0.145105	0.628036	0.0041461
A41986_c0_g1	S52725_c3_g7	0.0760464	0.12125	0.627188	0.0393426
A42862_c0_g1	S48542_c0_g1	0.0483338	0.0773108	0.625188	0.00545516
A34549_c0_g1	S47032_c0_g1	0.0653483	0.104665	0.624355	0.0309478
A42168_c0_g1	S89369_c0_g1	0.127468	0.204597	0.623019	0.0345797
A46328_c0_g3	S53839_c0_g1	0.127359	0.204463	0.622892	2.45087e-06
A43231_c0_g1	S49176_c0_g1	0.183493	0.294759	0.622517	0.0162277
A93758_c0_g1	S43794_c0_g3	0.205064	0.329413	0.622513	0.0305695
A46329_c1_g8	S51404_c1_g2	0.149711	0.240819	0.621676	9.96979e-05
A10554_c0_g1	S46852_c0_g1	0.0633639	0.10206	0.620847	0.00661879
A40979_c0_g1	S42732_c0_g1	0.0681473	0.110038	0.619305	0.0397061
A35040_c1_g1	S40614_c0_g1	0.0321248	0.0518836	0.619171	0.0123143
A45966_c0_g1	S53169_c1_g1	0.109401	0.176825	0.618696	0.0239895
A43686_c2_g1	S48031_c0_g1	0.0751555	0.121664	0.617731	0.0060885
A39959_c0_g1	S51028_c0_g2	0.0490944	0.07976	0.615526	0.0279152
A37698_c0_g1	S40317_c0_g1	0.16327	0.265902	0.614022	0.00230981
A46347_c0_g1	S51697_c0_g1	0.0609843	0.0994325	0.613323	0.00969242
A44905_c0_g1	S54260_c0_g2	0.120069	0.196382	0.611403	0.0297047
A43914_c0_g1	S48311_c0_g1	0.0856796	0.140138	0.611396	0.0307963
A40150_c0_g1	S44825_c0_g2	0.222566	0.364079	0.611314	0.00130889
A46524_c1_g2	S49898_c0_g1	0.128436	0.21073	0.609482	0.00454295
A24074_c0_g1	S54213_c3_g2	0.344052	0.564639	0.609331	0.0117711
A32070_c0_g1	S41367_c0_g1	0.0547639	0.0900876	0.607896	0.0216132
A31428_c0_g1	S53696_c1_g1	0.0656542	0.108265	0.60642	0.00229775
A25667_c0_g2	S48676_c0_g1	0.096287	0.158869	0.606077	0.0351265
A33233_c0_g2	S25971_c0_g1	0.0492105	0.0813009	0.605289	0.0156345
A41249_c0_g2	S50580_c0_g1	0.0958008	0.158972	0.602628	0.00525219
A43067_c0_g1	S38905_c0_g2	0.074155	0.1232	0.601906	0.0080268
A15131_c0_g2	S33487_c0_g1	0.10217	0.169944	0.601201	0.0221318
A20632_c0_g1	S43635_c0_g2	0.15127	0.251736	0.600908	0.0324663
A41207_c0_g1	S42568_c0_g2	0.133542	0.222368	0.600544	0.00394444
A21101_c0_g1	S48597_c0_g1	0.0987714	0.164522	0.600355	0.0481757
A42584_c0_g1	S46892_c0_g2	0.109324	0.182108	0.600326	0.0087965
A35492_c0_g1	S51805_c4_g6	0.180824	0.301221	0.600306	0.0499065
A42479_c0_g1	S47274_c0_g1	0.0625368	0.104343	0.599336	0.00267879
A43992_c0_g1	S55441_c0_g1	0.10148	0.169474	0.598793	1.21592e-06
A46187_c3_g4	S55132_c0_g8	0.0663012	0.110865	0.598033	0.00448768
A45940_c1_g2	S52560_c0_g1	0.096566	0.161512	0.597887	0.0149226
A44493_c0_g1	S16960_c0_g2	0.103277	0.172786	0.597718	0.0447384
A45780_c0_g1	S52629_c0_g1	0.0961559	0.160892	0.597642	0.0164724
A35771_c0_g1	S37097_c0_g1	0.11294	0.188988	0.597601	0.0341772
A42241_c0_g1	S48702_c1_g3	0.14465	0.242061	0.597578	0.000554088
A4113_c0_g1	S26922_c0_g2	0.217796	0.36452	0.597487	0.0383215
A45937_c0_g2	S54849_c2_g1	0.0762286	0.12761	0.597356	0.024067
A34471_c0_g1	S38136_c1_g2	0.0882486	0.14792	0.596597	0.0436945
A41779_c0_g1	S10486_c1_g1	0.227261	0.381057	0.596396	0.00229949
A41475_c0_g1	S53130_c0_g1	0.0739298	0.123966	0.596371	0.00280093
A28701_c0_g1	S46198_c0_g1	0.175356	0.295053	0.59432	0.0418521
A45757_c0_g4	S49766_c0_g1	0.191092	0.321682	0.594041	0.000631081
A41940_c0_g2	S53063_c2_g1	0.297155	0.500231	0.594034	0.00474652
A36647_c0_g1	S48485_c0_g1	0.0868293	0.146213	0.593854	0.000947561
A93429_c0_g1	S25396_c0_g2	0.180046	0.30329	0.593644	0.0118109
A30314_c0_g1	S20621_c0_g1	0.169485	0.285561	0.593516	0.0254365
A43846_c0_g1	S50007_c0_g1	0.0594398	0.100176	0.593354	0.00931317
A27962_c0_g1	S64756_c0_g1	0.0972212	0.163881	0.593241	0.0400789
A34581_c0_g1	S53713_c2_g1	0.0818246	0.13793	0.593232	0.0113737
A19302_c0_g1	S196_c0_g1	0.0532193	0.0897167	0.593193	0.0323845
A34496_c0_g1	S46962_c0_g2	0.108963	0.184785	0.589672	0.0465621
A46513_c7_g17	S53360_c0_g16	0.200498	0.340125	0.589483	0.0257946
A39102_c0_g2	S50469_c0_g1	0.0442954	0.0752509	0.588635	0.047403
A46058_c0_g2	S54032_c0_g3	0.0360033	0.061174	0.58854	0.0151994
A44654_c0_g2	S53405_c0_g1	0.0584603	0.099342	0.588475	0.0123853
A40504_c0_g1	S48473_c0_g1	0.116519	0.198071	0.588268	0.000863806
A40359_c1_g2	S60151_c0_g1	0.156062	0.265725	0.587307	0.0499756
A45537_c1_g1	S41596_c0_g1	0.0997154	0.169811	0.587215	0.0156608
A43833_c0_g2	S54829_c4_g7	0.143154	0.243987	0.586728	0.00471711
A41510_c0_g1	S53914_c0_g1	0.0725597	0.123715	0.586509	3.27072e-06
A43409_c0_g1	S45395_c0_g1	0.0805682	0.137443	0.586191	0.0117418
A31418_c0_g1	S32413_c0_g1	0.0904482	0.154331	0.586068	0.0482972
A44725_c0_g1	S40186_c0_g1	0.0985643	0.168441	0.585156	0.0140528
A44014_c0_g1	S54997_c0_g2	0.0968239	0.165638	0.584549	0.0150271
A45902_c0_g1	S51070_c0_g3	0.0599766	0.102695	0.584024	0.0221478
A28760_c0_g1	S42785_c1_g2	0.0612741	0.105207	0.582414	0.0378914
A41371_c0_g2	S50571_c0_g2	0.0991413	0.170244	0.582349	0.00256145
A20834_c0_g1	S74230_c0_g1	0.171797	0.295027	0.582307	0.0324663
A43113_c0_g4	S45551_c0_g1	0.112062	0.192501	0.582139	0.0161453
A33135_c0_g1	S45022_c0_g1	0.153398	0.263789	0.581519	0.00281185
A32539_c0_g2	S51794_c0_g1	0.122522	0.210851	0.581085	0.0349726
A48334_c0_g1	S49270_c0_g3	0.0947678	0.163103	0.58103	0.0206768
A41691_c2_g1	S49140_c0_g1	0.0681837	0.117405	0.580756	0.00405623
A28729_c0_g2	S35810_c0_g1	0.20635	0.355336	0.580716	0.0184331
A44443_c0_g4	S55217_c1_g1	0.159023	0.274501	0.579315	0.00590559
A41505_c0_g1	S44822_c0_g1	0.0758091	0.130901	0.579132	0.0146336
A44403_c0_g1	S52724_c1_g1	0.0986229	0.170898	0.577087	0.000843758
A39904_c1_g1	S44576_c1_g1	0.0815141	0.141279	0.576972	0.0115
A46043_c1_g7	S53910_c0_g10	0.136417	0.237022	0.575548	0.0171335
A40040_c0_g2	S49632_c0_g1	0.0813129	0.141359	0.575221	0.0022792
A23044_c0_g1	S52412_c0_g1	0.0900003	0.1565	0.575081	0.0153456
A41861_c0_g2	S34398_c0_g1	0.127211	0.221675	0.573866	0.0392377
A41728_c0_g1	S49877_c0_g2	0.194016	0.338173	0.573719	0.000633633
A38037_c0_g1	S54047_c0_g1	0.0762292	0.133278	0.571958	0.00037352
A2341_c0_g1	S46248_c1_g1	0.117681	0.20632	0.570383	0.0112955
A27748_c0_g1	S54406_c0_g1	0.389606	0.684388	0.569277	0.0011763
A46469_c0_g2	S38935_c0_g1	0.0779329	0.136986	0.568913	0.000142849
A45200_c1_g1	S54758_c0_g1	0.0540999	0.0951296	0.568697	3.40671e-05
A46049_c0_g1	S54077_c0_g1	0.0940642	0.165514	0.568317	0.00316418
A27828_c0_g2	S39247_c0_g1	0.0585646	0.103077	0.568164	0.00864076
A27865_c1_g2	S60469_c0_g1	0.410365	0.72264	0.567869	0.00131015
A37543_c0_g2	S40040_c1_g1	0.0753625	0.13306	0.566381	0.00495531
A69102_c0_g1	S50082_c0_g1	0.0463363	0.0818666	0.565998	0.0187685
A87649_c0_g1	S15611_c0_g1	0.135369	0.2395	0.565214	0.0450533
A78254_c0_g1	S51492_c0_g1	0.0598881	0.106084	0.564534	0.0135493
A35989_c0_g2	S52694_c0_g1	0.055963	0.099245	0.563887	0.010811
A44086_c3_g1	S47607_c0_g1	0.0476928	0.0846582	0.563357	0.0246712
A25816_c0_g1	S50566_c1_g1	0.097835	0.17369	0.563273	0.00148722
A44153_c0_g2	S44222_c0_g1	0.0687663	0.122143	0.562997	0.0222162
A6558_c0_g1	S42890_c0_g2	0.12305	0.218562	0.562996	0.015245
A26270_c0_g1	S31932_c0_g1	0.125804	0.22361	0.562605	0.00489573
A45107_c5_g1	S21482_c0_g1	0.115958	0.206209	0.56233	0.00998268
A25975_c0_g1	S43183_c0_g1	0.104385	0.186075	0.560983	0.0113756
A68833_c0_g1	S45987_c1_g1	0.278131	0.495872	0.560892	0.00048725
A44535_c0_g1	S53489_c0_g2	0.104921	0.187187	0.560513	0.00206145
A20982_c0_g1	S52442_c0_g3	0.0868374	0.154961	0.560382	0.00280978
A41614_c0_g2	S38945_c0_g1	0.189335	0.338287	0.559688	0.00408466
A86736_c0_g1	S26427_c0_g1	0.151024	0.269864	0.559631	0.0150271
A43281_c0_g1	S53504_c4_g1	0.100134	0.178935	0.559609	0.0184569
A40227_c0_g1	S53703_c1_g1	0.16249	0.29111	0.558172	0.000416152
A39461_c1_g1	S54329_c2_g3	0.0858962	0.15401	0.557732	0.03103
A45198_c0_g3	S54386_c0_g1	0.0925635	0.166096	0.557291	0.000147335
A13852_c0_g1	S41373_c0_g1	0.236442	0.424632	0.556815	3.69667e-05
A46472_c1_g1	S48233_c0_g1	0.0929742	0.167164	0.556187	8.75079e-05
A43684_c1_g3	S52034_c0_g2	0.183551	0.330556	0.555278	3.90512e-06
A39508_c0_g1	S25773_c0_g1	0.144655	0.260717	0.554836	0.023354
A46160_c2_g13	S51978_c0_g6	0.120707	0.217576	0.55478	0.0160043
A40767_c0_g1	S35656_c0_g1	0.0883656	0.159344	0.55456	0.0114794
A45582_c1_g1	S54927_c1_g3	0.0710233	0.1281	0.554436	5.04435e-06
A42560_c0_g1	S49679_c0_g1	0.0695282	0.125574	0.553682	0.0254714
A42569_c0_g2	S30701_c0_g1	0.0434817	0.0787581	0.552091	0.0279497
A23790_c0_g1	S45503_c0_g1	0.0460048	0.083389	0.551689	0.0441348
A34080_c0_g1	S45617_c0_g1	0.339959	0.616529	0.551407	0.000159964
A29221_c0_g1	S29986_c0_g1	0.0677529	0.123022	0.550739	0.0473572
A42769_c0_g1	S42071_c0_g1	0.0668541	0.121489	0.55029	0.0231738
A28492_c0_g1	S43034_c0_g4	0.0960278	0.17458	0.550051	0.00964266
A21221_c0_g1	S50357_c0_g1	0.0765532	0.139181	0.550025	0.00288245
A5588_c0_g1	S5000_c0_g1	0.136137	0.247511	0.550024	0.00798403
A38111_c0_g1	S48262_c0_g1	0.0802121	0.145841	0.549998	0.000617696
A30547_c0_g1	S47822_c0_g1	0.113555	0.207152	0.548171	0.000807474
A43253_c0_g6	S55122_c0_g1	0.159135	0.290406	0.547975	0.000550947
A46355_c1_g3	S42996_c0_g1	0.136351	0.249271	0.546997	0.00923974
A40926_c0_g1	S51450_c0_g1	0.0925483	0.169204	0.546965	0.0041578
A46374_c0_g2	S55205_c1_g2	0.138497	0.253256	0.546866	1.99177e-07
A45297_c0_g1	S40052_c0_g1	0.0741806	0.13575	0.54645	0.000758859
A36438_c0_g1	S32937_c0_g1	0.100849	0.184576	0.546383	0.000144559
A3932_c0_g1	S27201_c0_g1	0.336895	0.617763	0.545346	0.000253827
A39834_c0_g1	S53276_c0_g1	0.129743	0.237953	0.545246	0.00170775
A26669_c0_g1	S86817_c0_g1	0.180939	0.331971	0.545045	0.0292659
A44085_c0_g2	S50445_c0_g1	0.105241	0.193167	0.544819	0.00316311
A42721_c0_g2	S48691_c0_g1	0.056848	0.104344	0.544815	0.00637637
A45874_c1_g5	S50255_c0_g4	0.237724	0.436678	0.544393	0.00486591
A44615_c0_g1	S53464_c0_g5	0.0863141	0.158597	0.544234	0.0469667
A43007_c0_g1	S45868_c0_g1	0.137913	0.253588	0.543845	6.22282e-05
A69540_c0_g1	S43441_c0_g3	0.0918928	0.169138	0.5433	0.0360546
A44473_c1_g5	S45873_c1_g1	0.0754975	0.139095	0.542777	0.00722111
A37697_c0_g1	S52588_c0_g2	0.0588313	0.108396	0.542744	0.0402134
A46073_c0_g1	S55174_c1_g2	0.048334	0.0890776	0.542606	2.22699e-05
A45397_c0_g3	S19557_c0_g1	0.0437418	0.0806309	0.542494	0.00656441
A43633_c0_g1	S55517_c2_g1	0.147719	0.272429	0.542228	0.00201813
A44970_c0_g1	S54320_c2_g1	0.0781229	0.144195	0.541785	0.0102616
A37317_c0_g1	S51757_c0_g1	0.0800027	0.147749	0.541478	0.000517319
A44945_c0_g12	S27614_c0_g1	0.0917072	0.169629	0.540633	0.0470923
A4160_c0_g2	S100362_c0_g1	0.130728	0.241868	0.540491	0.0469667
A39884_c0_g1	S51196_c0_g1	0.0575886	0.106553	0.540467	0.012264
A46461_c3_g8	S55151_c0_g5	0.0806443	0.149224	0.540426	0.0178096
A45444_c0_g1	S55368_c0_g1	0.148271	0.274388	0.540368	8.95552e-17
A44947_c0_g3	S51159_c0_g6	0.122455	0.226721	0.540112	0.0357776
A39587_c0_g1	S54841_c1_g2	0.0806516	0.149336	0.540069	0.0144931
A43419_c0_g3	S55389_c2_g5	0.155863	0.288829	0.539637	0.001298
A86798_c0_g1	S32534_c0_g2	0.07349	0.136245	0.539397	0.0231321
A32549_c0_g1	S46269_c0_g1	0.144548	0.268185	0.538986	0.012737
A45300_c0_g3	S55441_c0_g2	0.0375569	0.0697425	0.538509	0.00176043
A60005_c0_g1	S69226_c0_g1	0.481478	0.894625	0.53819	0.000244566
A45688_c0_g1	S54236_c0_g1	0.0647037	0.120414	0.537344	0.0016239
A39770_c1_g1	S54388_c0_g1	0.131358	0.244504	0.537242	0.000222663
A55940_c0_g1	S1957_c0_g2	0.234437	0.436649	0.536901	0.0490886
A44230_c0_g1	S48827_c0_g1	0.090011	0.16771	0.536705	0.00910575
A33734_c0_g1	S47605_c0_g1	0.0738823	0.137969	0.5355	0.00234804
A45698_c1_g1	S37571_c0_g1	0.0835458	0.156326	0.534433	0.00674856
A44717_c0_g1	S51957_c0_g1	0.0955949	0.179099	0.533753	0.00134033
A28228_c0_g2	S46156_c0_g2	0.114808	0.215274	0.533311	0.0119356
A46203_c0_g1	S48582_c0_g1	0.116552	0.21857	0.533248	5.02613e-05
A44319_c0_g11	S38510_c0_g1	0.121425	0.22786	0.532893	0.03957
A45866_c0_g7	S53420_c0_g2	0.213659	0.401255	0.532476	0.0144364
A40291_c0_g3	S30485_c0_g1	0.0810994	0.152505	0.531781	0.0190505
A39760_c0_g1	S46929_c1_g3	0.241267	0.453795	0.531666	7.50586e-05
A39666_c1_g3	S50749_c1_g1	0.0764366	0.143795	0.531567	0.00299643
A30927_c0_g1	S57898_c0_g1	0.310911	0.585526	0.530994	3.37941e-05
A33403_c0_g1	S54462_c6_g1	0.0545133	0.102666	0.530977	0.0239895
A46408_c1_g4	S52115_c1_g1	0.162839	0.306699	0.53094	0.00131697
A39297_c0_g1	S45373_c0_g1	0.0392815	0.0740254	0.530649	0.0205963
A34311_c0_g1	S14254_c0_g1	0.113087	0.213118	0.53063	0.0039994
A41375_c0_g1	S53315_c0_g1	0.0979169	0.184752	0.529991	0.000815112
A45543_c0_g1	S73087_c0_g1	0.0936544	0.176735	0.529914	0.0253386
A42974_c0_g1	S51300_c1_g1	0.0786503	0.148438	0.529852	0.0045767
A13387_c0_g2	S53770_c0_g1	0.168658	0.318425	0.529662	0.0196773
A79934_c0_g1	S54787_c1_g2	0.107703	0.20359	0.529021	0.0282272
A45736_c3_g3	S554_c0_g1	0.0538629	0.101864	0.528774	0.0195257
A38911_c0_g3	S65649_c0_g1	0.52728	0.997239	0.528739	1.36931e-05
A42866_c0_g1	S54876_c0_g4	0.0714642	0.135163	0.528727	0.0156648
A5693_c0_g1	S55511_c0_g5	0.11333	0.214353	0.528708	1.45586e-05
A21161_c0_g1	S43774_c0_g1	0.0734879	0.139128	0.528202	0.0147857
A45251_c0_g1	S49441_c0_g1	0.0499465	0.0946914	0.527466	0.015664
A42154_c0_g5	S52139_c3_g1	0.161482	0.306358	0.527102	0.0182977
A44650_c1_g6	S43513_c0_g2	0.0551999	0.104749	0.526975	0.0222918
A32876_c0_g1	S19512_c0_g1	0.177247	0.336535	0.526682	0.0113242
A40699_c0_g1	S45313_c0_g1	0.0564003	0.107104	0.526595	0.00325269
A27024_c0_g1	S21937_c0_g2	0.0659051	0.125174	0.526509	0.0138358
A42878_c0_g2	S55478_c1_g3	0.0949407	0.180353	0.526416	0.0130544
A34553_c0_g1	S52543_c0_g1	0.0449234	0.0853643	0.526255	0.0170071
A44394_c0_g3	S54824_c2_g2	0.0572805	0.109015	0.525438	0.00839891
A38428_c0_g1	S43856_c0_g1	0.088892	0.169347	0.524911	0.0326273
A38697_c0_g1	S53486_c0_g1	0.0425116	0.0809896	0.524903	0.00316311
A35834_c0_g1	S51139_c1_g1	0.0442842	0.0843727	0.524864	0.00700303
A43912_c1_g1	S46657_c0_g2	0.0554147	0.105647	0.524529	4.0998e-06
A40642_c0_g1	S37375_c0_g1	0.138165	0.263408	0.524528	0.00186305
A41095_c0_g1	S54797_c2_g6	0.0612002	0.116732	0.524281	0.0210981
A46387_c2_g8	S52856_c0_g4	0.151147	0.288521	0.523869	0.0107597
A43399_c0_g1	S54832_c2_g3	0.0462518	0.0883764	0.52335	0.0337664
A43284_c0_g1	S52656_c3_g2	0.0510333	0.0975684	0.523051	0.000623489
A34492_c0_g1	S42793_c0_g1	0.0351441	0.0672287	0.522755	0.0220696
A40515_c0_g2	S50428_c0_g1	0.0660004	0.126461	0.521904	0.00210285
A65611_c0_g1	S8286_c0_g1	0.0602408	0.115434	0.521863	0.0117747
A40118_c0_g1	S45001_c1_g1	0.0962623	0.184535	0.521647	0.0281986
A43004_c0_g2	S51657_c1_g1	0.090808	0.174104	0.521573	0.00588864
A41311_c0_g1	S14914_c0_g1	0.0638077	0.122366	0.521451	0.0106178
A63746_c0_g1	S73062_c0_g1	0.0834388	0.160066	0.521279	0.0447977
A32502_c0_g1	S40151_c0_g1	0.0545224	0.104618	0.521157	0.0356747
A31913_c0_g1	S46102_c0_g1	0.0615813	0.11823	0.52086	0.0212856
A46390_c0_g1	S51941_c1_g2	0.0737429	0.141681	0.520487	0.000178463
A42779_c1_g2	S46140_c0_g1	0.0413163	0.0793851	0.520454	0.0036288
A34225_c0_g1	S40750_c0_g1	0.0814024	0.156438	0.520349	0.0464975
A6135_c0_g1	S7235_c0_g1	0.129137	0.248297	0.520091	0.00315853
A41771_c0_g1	S44753_c0_g1	0.0602733	0.115919	0.519961	3.80491e-05
A27310_c0_g1	S47785_c0_g1	0.293662	0.564804	0.519936	2.71303e-07
A84652_c0_g1	S38631_c0_g2	0.260672	0.502179	0.519081	0.00222105
A45767_c0_g1	S36967_c0_g1	0.0492826	0.0949485	0.519045	0.000575571
A45612_c0_g1	S48330_c0_g2	0.0765504	0.147672	0.51838	0.0453314
A39968_c0_g1	S53169_c0_g1	0.176033	0.339615	0.51833	1.92711e-10
A39398_c0_g2	S47739_c0_g1	0.161419	0.311609	0.518018	0.000293255
A45355_c0_g1	S54165_c0_g1	0.0740003	0.142859	0.517997	0.00030775
A41995_c0_g1	S42463_c0_g1	0.0563952	0.108962	0.517568	0.0260906
A41654_c3_g1	S41546_c0_g1	0.147385	0.285126	0.516911	0.01743
A39964_c0_g1	S51400_c0_g2	0.0431185	0.083481	0.516506	0.0199113
A34840_c0_g1	S31099_c0_g2	0.165202	0.319902	0.516415	0.00312516
A34948_c0_g1	S53761_c0_g1	0.0893251	0.172976	0.516403	0.00125031
A36135_c0_g1	S47934_c0_g1	0.0785809	0.152185	0.516352	0.0199423
A43701_c0_g2	S24173_c0_g1	0.114105	0.221224	0.515791	0.0204083
A45300_c0_g6	S51729_c1_g3	0.14829	0.287536	0.515727	0.0323452
A44016_c0_g2	S49205_c2_g1	0.131642	0.255502	0.515229	0.0120804
A43245_c0_g1	S51822_c0_g1	0.133156	0.258464	0.515181	5.88419e-07
A39296_c1_g1	S46322_c0_g1	0.0806809	0.156639	0.515077	0.0060885
A44576_c0_g1	S27815_c0_g1	0.0718643	0.139609	0.514755	0.00293048
A54379_c0_g1	S46490_c0_g1	0.0566424	0.110046	0.514714	0.0281045
A31586_c0_g1	S27834_c0_g1	0.110072	0.213896	0.514606	0.0225303
A37528_c1_g1	S53184_c1_g3	0.245599	0.477706	0.514121	2.49674e-08
A32178_c1_g1	S47227_c0_g2	0.0747887	0.145518	0.513948	0.0454731
A42839_c0_g1	S54783_c1_g6	0.0693167	0.134905	0.513817	0.00140156
A46050_c0_g2	S51748_c1_g1	0.168582	0.328106	0.513802	0.000268207
A59033_c0_g1	S81360_c0_g1	0.108878	0.212012	0.513545	0.0169214
A42499_c0_g1	S42913_c0_g1	0.084347	0.164384	0.51311	0.00357408
A44200_c0_g1	S52224_c0_g2	0.0741858	0.144606	0.513019	0.00684438
A36389_c0_g1	S51819_c0_g2	0.0934303	0.182176	0.512856	0.000607236
A38927_c0_g1	S52521_c0_g1	0.0628058	0.122468	0.512836	0.0017037
A32791_c0_g1	S51731_c0_g3	0.0877888	0.171276	0.512557	0.00120787
A45203_c0_g7	S43185_c0_g1	0.11096	0.216673	0.512105	0.00564959
A41502_c0_g1	S51908_c0_g1	0.0285965	0.0558909	0.51165	0.00756278
A40488_c1_g5	S49429_c2_g7	0.262159	0.512554	0.511475	4.12355e-05
A41111_c0_g1	S52907_c0_g1	0.126122	0.24668	0.511279	0.00775692
A41779_c0_g5	S90364_c0_g1	0.231046	0.452321	0.510801	0.00128353
A18123_c0_g1	S19242_c0_g1	0.0560566	0.109787	0.510596	0.0226821
A81864_c0_g1	S47847_c1_g3	0.0649201	0.127154	0.510564	0.00426723
A42666_c0_g1	S51629_c0_g1	0.0660009	0.129271	0.510563	0.00078219
A42453_c1_g6	S52779_c2_g5	0.134506	0.263464	0.510527	0.0120713
A42028_c0_g1	S51828_c0_g1	0.0526309	0.103126	0.510354	0.000443775
A87727_c0_g1	S95172_c0_g1	0.144254	0.282682	0.510303	0.0381998
A31385_c0_g2	S3003_c0_g1	0.383074	0.751036	0.510061	7.01382e-05
A13657_c0_g1	S53957_c0_g1	0.0662414	0.129881	0.510015	0.0445294
A70879_c0_g1	S53590_c2_g2	0.0899978	0.176587	0.509652	0.0353874
A38206_c0_g2	S42908_c0_g1	0.0828377	0.162614	0.509414	4.32953e-05
A45840_c0_g1	S53550_c2_g2	0.176501	0.346613	0.509217	1.64488e-09
A40019_c0_g2	S47957_c0_g1	0.0377762	0.074226	0.508935	0.0417785
A46240_c0_g2	S44197_c0_g1	0.0835276	0.164252	0.508533	0.0063865
A30766_c0_g1	S49329_c0_g1	0.0732179	0.144061	0.508243	0.0157017
A45344_c1_g2	S47209_c1_g1	0.250669	0.493293	0.508153	3.3123e-07
A27295_c0_g1	S45211_c0_g1	0.103246	0.203187	0.508133	0.000314982
A35323_c0_g2	S45464_c0_g1	0.0427993	0.0842847	0.507794	0.00251567
A35806_c0_g1	S43281_c0_g1	0.0571201	0.112553	0.507496	0.0250202
A8650_c0_g1	S42480_c0_g1	0.0752778	0.148433	0.507149	0.0381764
A34825_c0_g1	S54936_c3_g2	0.0747442	0.147413	0.507039	0.0271459
A25171_c0_g1	S7718_c0_g1	0.194961	0.384575	0.506953	0.0124244
A31233_c0_g1	S81750_c0_g1	0.13591	0.268104	0.506931	0.0283531
A34251_c0_g1	S4907_c0_g1	0.0374631	0.0739593	0.506537	0.0224769
A39359_c0_g1	S46898_c0_g1	0.104714	0.207252	0.505249	0.00306907
A30765_c0_g1	S324_c0_g1	0.0574521	0.113738	0.505126	0.00902317
A46451_c0_g1	S53402_c0_g2	0.0938643	0.185828	0.505113	5.37953e-07
A35528_c0_g1	S47714_c0_g1	0.0461462	0.0913629	0.505087	0.0064128
A44647_c0_g2	S55415_c0_g1	0.0504657	0.0999149	0.505087	0.0173946
A41335_c0_g1	S52631_c0_g1	0.0483118	0.0956797	0.504933	0.00116712
A33087_c0_g1	S44543_c0_g1	0.0588791	0.116611	0.504919	0.00526708
A40069_c0_g1	S50157_c0_g1	0.0695727	0.137839	0.504738	0.00107108
A39926_c0_g2	S54169_c1_g1	0.146749	0.291165	0.504006	3.00812e-05
A70253_c0_g1	S25814_c0_g1	0.0641473	0.127287	0.50396	0.0348878
A39341_c1_g2	S53181_c0_g1	0.0933945	0.185336	0.50392	0.00909781
A35782_c0_g1	S23839_c0_g1	0.0575229	0.1142	0.503704	0.00376372
A46297_c1_g1	S41765_c0_g3	0.105282	0.209267	0.503098	7.70849e-05
A33049_c2_g1	S43782_c0_g1	0.152031	0.302198	0.503084	0.000444586
A38326_c1_g1	S44037_c0_g1	0.0714899	0.142112	0.503053	3.4483e-05
A55622_c0_g1	S52851_c1_g1	0.0884356	0.176011	0.502443	0.00915557
A43454_c0_g1	S54779_c0_g10	0.0608909	0.121253	0.502179	0.0273707
A21409_c0_g1	S40376_c0_g1	0.495193	0.986715	0.50186	2.35423e-05
A40839_c0_g1	S42400_c0_g1	0.0488914	0.0974259	0.501832	0.0420507
A55447_c0_g1	S43325_c0_g1	0.225946	0.450328	0.501736	0.00213236
A35415_c0_g2	S48939_c0_g3	0.0453272	0.0903478	0.501697	0.0135388
A45101_c2_g4	S53139_c2_g1	0.237634	0.473815	0.501534	4.79558e-24
A46438_c1_g5	S55499_c7_g20	0.188418	0.375772	0.501417	4.00997e-09
A42630_c0_g2	S36769_c0_g1	0.06941	0.138439	0.501378	0.0289425
A48127_c0_g1	S45714_c0_g1	0.133791	0.266878	0.501318	0.00166485
A90117_c0_g1	S6731_c0_g2	0.0636867	0.127247	0.500499	0.0126334
A41650_c0_g1	S54525_c4_g1	0.104984	0.209876	0.500222	0.00223889
A33112_c0_g1	S41991_c0_g1	0.113262	0.226439	0.500188	0.000652255
A39013_c0_g1	S49552_c0_g1	0.0618391	0.123651	0.500108	0.0039598
