# Supplementary material for: Insights into the strategy of micro-environmental adaptation: Transcriptomic analysis of two alvinocaridid shrimps at a hydrothermal vent
Source: PLoS One. 2020 Jan 10;15(1):e0227587. doi: 10.1371/journal.pone.0227587 (PMC6953826; doi:10.1371/journal.pone.0227587)
Supplement: S5 Table — (XLSX) [file pone.0227587.s009.xlsx]

## Sheet: S5 Table
S5 Table. The percentages of amino acids in collagens from A. longirostris and S. leurokolos.
		A. longirostris		S. leurokolos
		Number	Percentage (%)	Number	Percentage (%)
Non polar AA	Ala	800	5.13018	1041	5.58267
	Val	603	3.86687	764	4.09717
	Ile*	574	3.6809	581	3.11578
	Leu*	959	6.1498	989	5.3038
	Met	363	2.32782	426	2.28455
	Phe	408	2.61639	482	2.58487
	Trp	97	0.622034	89	0.477289
Special AA	Gly	3148	20.1873	3737	20.0408
	Pro*	1925	12.3445	2574	13.8038
	Cys	227	1.45569	234	1.25489
Negative charged AA	Asp	685	4.39272	844	4.5262
	Glu	750	4.80954	834	4.47257
Positive charged AA	His	224	1.43645	307	1.64638
	Lys	675	4.32859	736	3.94702
	Arg	805	5.16224	991	5.31453
Polar uncharged AA	Thr*	839	5.38027	832	4.46184
	Tyr	308	1.97512	419	2.24701
	Gln	652	4.1811	844	4.5262
	Asn	554	3.55265	653	3.5019
	Ser	998	6.3999	1270	6.81075
AA: amino acid. * indicated a significant difference (P<0.05, Pearson’s Chi-square test).
